# Supplementary material for: Chiral cadmium–amine complexes for stimulating non-linear optical activity and photoluminescence in solids based on aurophilic stacks
Source: J Mater Chem C Mater. 2024 Aug 23;12(37):14964–77. doi: 10.1039/d4tc01042f (PMC11343038; doi:10.1039/d4tc01042f)
Supplement: TC-012-D4TC01042F-s002 [file TC-012-D4TC01042F-s002.cif]

# Supplementary Information (SI) for Journal of Materials Chemistry C.
# This journal is © The Royal Society of Chemistry 2024

####################################################################### 
# 
# This file contains crystal structure data downloaded from the 
# Cambridge Structural Database (CSD) hosted by the Cambridge 
# Crystallographic Data Centre (CCDC).
# 
# Full information about CCDC data access policies and citation 
# guidelines are available at http://www.ccdc.cam.ac.uk/access/V1 
# 
# Audit and citation data items may have been added by the CCDC. 
# Please retain this information to preserve the provenance of 
# this file and to allow appropriate attribution of the data. 
# 
#######################################################################

data_1S_100K
_database_code_depnum_ccdc_archive 'CCDC 2309223'
loop_
_audit_author_name
_audit_author_address
'Michal Liberka'
;Jagiellonian University
Poland
;
_audit_update_record             
;
2024-07-23 deposited with the CCDC.	2024-08-16 downloaded from the CCDC.
;

_audit_creation_date             2022-03-18T16:28:02-00:00
_audit_creation_method           'WinGX routine CIF_UPDATE'
_audit_conform_dict_name         cif_core.dic
_audit_conform_dict_version      2.4.5
_audit_conform_dict_location     ftp://ftp.iucr.org/pub/cif_core.dic

#----------------------------------------------------------------------------#
#                   CHEMICAL INFORMATION                                     #
#----------------------------------------------------------------------------#

_chemical_formula_moiety         'C8 H20 Au Cd N6, C2 Au N2'
_chemical_formula_sum            'C10 H20 Au2 Cd N8'
_chemical_formula_weight         758.67
_chemical_absolute_configuration syn

#----------------------------------------------------------------------------#
#                   UNIT CELL INFORMATION                                    #
#----------------------------------------------------------------------------#

_symmetry_cell_setting           monoclinic
_symmetry_space_group_name_H-M   'C 2'
_symmetry_space_group_name_Hall  'C 2y'
_symmetry_Int_Tables_number      5
loop_
_symmetry_equiv_pos_as_xyz
'x, y, z'
'-x, y, -z'
'x+1/2, y+1/2, z'
'-x+1/2, y+1/2, -z'

_cell_length_a                   15.5698(8)
_cell_length_b                   6.3006(3)
_cell_length_c                   9.9989(5)
_cell_angle_alpha                90
_cell_angle_beta                 113.660(2)
_cell_angle_gamma                90
_cell_volume                     898.43(8)
_cell_formula_units_Z            2
_cell_measurement_temperature    100(2)
_cell_measurement_reflns_used    6299
_cell_measurement_theta_min      2.83
_cell_measurement_theta_max      24.989
_cell_measurement_wavelength     0.71073

#----------------------------------------------------------------------------#
#                   CRYSTAL INFORMATION                                      #
#----------------------------------------------------------------------------#

_exptl_crystal_description       plate
_exptl_crystal_colour            colorless
_exptl_crystal_size_max          0.10
_exptl_crystal_size_mid          0.05
_exptl_crystal_size_min          0.01
_exptl_crystal_density_diffrn    2.804
_exptl_crystal_density_method    'not measured'
_exptl_crystal_F_000             684

#----------------------------------------------------------------------------#
#                   ABSORPTION CORRECTION                                    #
#----------------------------------------------------------------------------#

_exptl_absorpt_coefficient_mu    17.467
_exptl_absorpt_correction_type   multi-scan
_exptl_absorpt_correction_T_min  0.3520
_exptl_absorpt_correction_T_max  0.7458
_exptl_absorpt_process_details   'TWINABS (Sheldrick, 2009)'

#----------------------------------------------------------------------------#
#                   DATA COLLECTION                                          #
#----------------------------------------------------------------------------#

_diffrn_ambient_temperature      100(2)
_diffrn_radiation_wavelength     0.71073
_diffrn_radiation_type           MoK\a
_diffrn_radiation_probe          x-ray
_diffrn_radiation_monochromator  graphite
_diffrn_measurement_device_type  'D8Quest Eco Photon50'
_diffrn_measurement_method       \w
_diffrn_standards_number         0
_diffrn_standards_interval_time  0
_diffrn_standards_interval_count 0
_diffrn_standards_decay_%        0
_diffrn_reflns_av_R_equivalents  0.0251
_diffrn_reflns_av_unetI/netI     0.0263
_diffrn_reflns_number            6299
_diffrn_reflns_limit_h_min       -18
_diffrn_reflns_limit_h_max       18
_diffrn_reflns_limit_k_min       -7
_diffrn_reflns_limit_k_max       7
_diffrn_reflns_limit_l_min       -11
_diffrn_reflns_limit_l_max       11
_diffrn_reflns_theta_min         2.83
_diffrn_reflns_theta_max         24.989
_diffrn_reflns_theta_full        24.989
_diffrn_measured_fraction_theta_full 0.999
_diffrn_measured_fraction_theta_max 0.999
_diffrn_reflns_Laue_measured_fraction_full 0.999
_diffrn_reflns_Laue_measured_fraction_max 0.999
_diffrn_reflns_point_group_measured_fraction_full 0.991
_diffrn_reflns_point_group_measured_fraction_max 0.991
_reflns_Friedel_fraction_full    0.98
_reflns_Friedel_fraction_max     0.98
_reflns_Friedel_coverage         0.804
_reflns_number_total             1564
_reflns_number_gt                1563
_reflns_threshold_expression     'I > 2\s(I)'

#----------------------------------------------------------------------------#
#                   COMPUTER PROGRAMS USED                                   #
#----------------------------------------------------------------------------#

_computing_data_collection       'APEX4 (Bruker, 2021)'
_computing_cell_refinement       'SAINT (Bruker, 2021)'
_computing_data_reduction        'SAINT (Bruker, 2021)'
_computing_structure_solution    'SHELXT 2018/2 (Sheldrick, 2015)'
_computing_structure_refinement  'SHELXL-2018/3 (Sheldrick, 2018)'
_computing_molecular_graphics    'Mercury 2021.1.0 (Macrae, 2020)'
_computing_publication_material  
'WinGX publication routines (Farrugia, 2012), Olex2 (Dolomonov, 2009)'

#----------------------------------------------------------------------------#
#                   STRUCTURE SOLUTION                                       #
#----------------------------------------------------------------------------#

_atom_sites_solution_hydrogens   geom

#----------------------------------------------------------------------------#
#                   REFINEMENT INFORMATION                                   #
#----------------------------------------------------------------------------#

_shelx_SHELXL_version_number     2018/3
_refine_ls_structure_factor_coef Fsqd
_refine_ls_matrix_type           full
_refine_ls_weighting_scheme      calc
_refine_ls_weighting_details     
'w=1/[\s^2^(Fo^2^)+(0.0133P)^2^] where P=(Fo^2^+2Fc^2^)/3'
_refine_ls_hydrogen_treatment    mixed
_refine_ls_extinction_method     none
_refine_ls_number_reflns         1564
_refine_ls_number_parameters     97
_refine_ls_number_restraints     1
_refine_ls_number_constraints    0
_refine_ls_R_factor_all          0.0151
_refine_ls_R_factor_gt           0.0151
_refine_ls_wR_factor_ref         0.0349
_refine_ls_wR_factor_gt          0.0349
_refine_ls_goodness_of_fit_ref   1.055
_refine_ls_restrained_S_all      1.055
_refine_ls_shift/su_max          0
_refine_ls_shift/su_mean         0
_refine_ls_abs_structure_details 
;
 Flack x determined using 694 quotients [(I+)-(I-)]/[(I+)+(I-)]
 (Parsons, Flack and Wagner, Acta Cryst. B69 (2013) 249-259).
;
_refine_ls_abs_structure_Flack   0.064(11)
_refine_diff_density_max         1.542
_refine_diff_density_min         -1.813
_refine_diff_density_rms         0.139

# start Validation Reply Form
_vrf_PLAT987_1S_100K             
;
PROBLEM: The Flack x is >> 0 - Do a BASF/TWIN Refinement
RESPONSE: The Flack parameter is slightly deviated from zero due
to the small yet non-negligible structural disorder in the crystal
structure. It is, however, close to zero [0.064(11)], thus there
is no need to perform the BASF/TWIN Refinement.
;
# end Validation Reply Form

#----------------------------------------------------------------------------#
#                   CONSTRAINTS AND RESTRAINTS                               #
#----------------------------------------------------------------------------#


#----------------------------------------------------------------------------#
#                   ATOMIC TYPES, COORDINATES AND THERMAL PARAMETERS         #
#----------------------------------------------------------------------------#

loop_
_atom_type_symbol
_atom_type_description
_atom_type_scat_dispersion_real
_atom_type_scat_dispersion_imag
_atom_type_scat_source
C C 0.0033 0.0016 'International Tables Vol C Tables 4.2.6.8 and 6.1.1.4'
Au Au -2.0133 8.8022 'International Tables Vol C Tables 4.2.6.8 and 6.1.1.4'
Cd Cd -0.8075 1.2024 'International Tables Vol C Tables 4.2.6.8 and 6.1.1.4'
N N 0.0061 0.0033 'International Tables Vol C Tables 4.2.6.8 and 6.1.1.4'
O O 0.0106 0.006 'International Tables Vol C Tables 4.2.6.8 and 6.1.1.4'
H H 0 0 'International Tables Vol C Tables 4.2.6.8 and 6.1.1.4'

loop_
_atom_site_label
_atom_site_type_symbol
_atom_site_fract_x
_atom_site_fract_y
_atom_site_fract_z
_atom_site_U_iso_or_equiv
_atom_site_adp_type
_atom_site_occupancy
_atom_site_site_symmetry_order
_atom_site_calc_flag
_atom_site_refinement_flags_posn
_atom_site_refinement_flags_adp
_atom_site_refinement_flags_occupancy
_atom_site_disorder_assembly
_atom_site_disorder_group
Au1 Au 0.5 0.81157(5) 1 0.01125(12) Uani 1 2 d S T P . .
Au2 Au 0 0.80922(3) 0 0.01140(13) Uani 1 2 d S T P . .
Cd1 Cd 0.5 0.5412(3) 0.5 0.01035(14) Uani 1 2 d S T P . .
C2 C 0.1185(6) 0.8110(11) 0.1787(9) 0.0132(17) Uani 1 1 d . . . . .
N2 N 0.1860(5) 0.8193(10) 0.2831(8) 0.0213(15) Uani 1 1 d . . . . .
N1 N 0.5108(6) 0.7900(8) 0.6931(9) 0.0180(18) Uani 1 1 d . . . . .
N3 N 0.3434(3) 0.5222(15) 0.4569(5) 0.0150(13) Uani 1 1 d . . . . .
H3A H 0.337508 0.498288 0.540492 0.018 Uiso 1 1 calc R U . . .
H3B H 0.315822 0.645373 0.421034 0.018 Uiso 1 1 calc R U . . .
C5 C 0.2804(5) 0.1856(11) 0.1143(8) 0.0223(16) Uani 1 1 d . . . . .
H5A H 0.304409 0.188859 0.03963 0.033 Uiso 1 1 calc R U . . .
H5B H 0.215037 0.222273 0.072606 0.033 Uiso 1 1 calc R U . . .
H5C H 0.287952 0.045703 0.155414 0.033 Uiso 1 1 calc R U . . .
N4 N 0.4355(5) 0.3011(9) 0.3026(8) 0.0140(16) Uani 1 1 d . . . . .
H4A H 0.461407 0.32044 0.238782 0.017 Uiso 1 1 calc R U . . .
H4B H 0.445835 0.167857 0.334689 0.017 Uiso 1 1 calc R U . . .
C1 C 0.5066(6) 0.8025(10) 0.8049(10) 0.0152(19) Uani 1 1 d . . . . .
C4 C 0.3339(5) 0.3444(13) 0.2335(7) 0.0148(14) Uani 1 1 d . . . . .
H4 H 0.325119 0.485627 0.188913 0.018 Uiso 1 1 calc R U . . .
C3 C 0.2968(5) 0.3500(12) 0.3522(8) 0.0194(15) Uani 1 1 d . . . . .
H3C H 0.229599 0.373672 0.30905 0.023 Uiso 1 1 calc R U . . .
H3D H 0.308633 0.214869 0.402929 0.023 Uiso 1 1 calc R U . . .

loop_
_atom_site_aniso_label
_atom_site_aniso_U_11
_atom_site_aniso_U_22
_atom_site_aniso_U_33
_atom_site_aniso_U_23
_atom_site_aniso_U_13
_atom_site_aniso_U_12
Au1 0.0157(3) 0.00937(18) 0.0093(2) 0 0.00568(19) 0
Au2 0.0148(2) 0.0106(2) 0.0102(3) 0 0.0064(2) 0
Cd1 0.0115(3) 0.0110(3) 0.0086(3) 0 0.0040(2) 0
C2 0.017(4) 0.013(4) 0.012(4) 0.005(3) 0.009(4) 0.006(3)
N2 0.022(4) 0.024(3) 0.016(4) 0.004(3) 0.006(3) 0.009(3)
N1 0.029(5) 0.012(5) 0.017(4) 0.000(2) 0.014(4) -0.004(2)
N3 0.016(2) 0.017(4) 0.011(2) 0.001(3) 0.0055(19) 0.002(3)
C5 0.022(4) 0.029(4) 0.014(4) -0.004(3) 0.005(3) -0.008(3)
N4 0.018(4) 0.012(4) 0.014(4) -0.002(2) 0.008(3) -0.003(2)
C1 0.021(5) 0.006(4) 0.019(5) 0.001(3) 0.008(4) -0.001(2)
C4 0.013(3) 0.017(3) 0.011(4) -0.001(3) 0.002(3) -0.004(3)
C3 0.019(4) 0.019(3) 0.021(4) -0.002(4) 0.009(3) -0.003(4)


#----------------------------------------------------------------------------#
#                   MOLECULAR GEOMETRY                                       #
#----------------------------------------------------------------------------#

_geom_special_details            
;
 All esds (except the esd in the dihedral angle between two l.s. planes)
 are estimated using the full covariance matrix.  The cell esds are taken
 into account individually in the estimation of esds in distances, angles
 and torsion angles; correlations between esds in cell parameters are only
 used when they are defined by crystal symmetry.  An approximate (isotropic)
 treatment of cell esds is used for estimating esds involving l.s. planes.
;
loop_
_geom_bond_atom_site_label_1
_geom_bond_atom_site_label_2
_geom_bond_distance
_geom_bond_site_symmetry_2
_geom_bond_publ_flag
Au1 C1 1.995(9) . ?
Au1 C1 1.995(9) 2_657 ?
Au1 Au2 3.1355(5) 3_556 ?
Au1 Au2 3.1651(5) 3_546 ?
Au2 C2 1.987(8) 2 ?
Au2 C2 1.987(8) . ?
Cd1 N3 2.302(4) . ?
Cd1 N3 2.302(4) 2_656 ?
Cd1 N4 2.367(7) . ?
Cd1 N4 2.367(6) 2_656 ?
Cd1 N1 2.439(7) . ?
Cd1 N1 2.439(7) 2_656 ?
C2 N2 1.147(11) . ?
N1 C1 1.149(12) . ?
N3 C3 1.480(10) . ?
N3 H3A 0.89 . ?
N3 H3B 0.89 . ?
C5 C4 1.522(10) . ?
C5 H5A 0.96 . ?
C5 H5B 0.96 . ?
C5 H5C 0.96 . ?
N4 C4 1.476(10) . ?
N4 H4A 0.89 . ?
N4 H4B 0.89 . ?
C4 C3 1.514(9) . ?
C4 H4 0.98 . ?
C3 H3C 0.97 . ?
C3 H3D 0.97 . ?

loop_
_geom_angle_atom_site_label_1
_geom_angle_atom_site_label_2
_geom_angle_atom_site_label_3
_geom_angle
_geom_angle_site_symmetry_1
_geom_angle_site_symmetry_3
_geom_angle_publ_flag
C1 Au1 C1 176.7(4) . 2_657 ?
C1 Au1 Au2 91.65(17) . 3_556 ?
C1 Au1 Au2 91.65(17) 2_657 3_556 ?
C1 Au1 Au2 88.35(17) . 3_546 ?
C1 Au1 Au2 88.35(17) 2_657 3_546 ?
Au2 Au1 Au2 180 3_556 3_546 ?
C2 Au2 C2 179.4(4) 2 . ?
C2 Au2 Au1 90.32(19) 2 3_444 ?
C2 Au2 Au1 90.32(19) . 3_444 ?
C2 Au2 Au1 89.68(19) 2 3_454 ?
C2 Au2 Au1 89.68(19) . 3_454 ?
Au1 Au2 Au1 180 3_444 3_454 ?
N3 Cd1 N3 174.0(5) . 2_656 ?
N3 Cd1 N4 75.4(2) . . ?
N3 Cd1 N4 100.7(3) 2_656 . ?
N3 Cd1 N4 100.7(3) . 2_656 ?
N3 Cd1 N4 75.4(2) 2_656 2_656 ?
N4 Cd1 N4 100.5(3) . 2_656 ?
N3 Cd1 N1 85.0(3) . . ?
N3 Cd1 N1 98.8(3) 2_656 . ?
N4 Cd1 N1 160.4(2) . . ?
N4 Cd1 N1 83.1(2) 2_656 . ?
N3 Cd1 N1 98.8(3) . 2_656 ?
N3 Cd1 N1 85.0(3) 2_656 2_656 ?
N4 Cd1 N1 83.1(2) . 2_656 ?
N4 Cd1 N1 160.4(2) 2_656 2_656 ?
N1 Cd1 N1 100.0(3) . 2_656 ?
N2 C2 Au2 177.4(6) . . ?
C1 N1 Cd1 143.3(5) . . ?
C3 N3 Cd1 110.7(4) . . ?
C3 N3 H3A 109.5 . . ?
Cd1 N3 H3A 109.5 . . ?
C3 N3 H3B 109.5 . . ?
Cd1 N3 H3B 109.5 . . ?
H3A N3 H3B 108.1 . . ?
C4 C5 H5A 109.5 . . ?
C4 C5 H5B 109.5 . . ?
H5A C5 H5B 109.5 . . ?
C4 C5 H5C 109.5 . . ?
H5A C5 H5C 109.5 . . ?
H5B C5 H5C 109.5 . . ?
C4 N4 Cd1 106.8(4) . . ?
C4 N4 H4A 110.4 . . ?
Cd1 N4 H4A 110.4 . . ?
C4 N4 H4B 110.4 . . ?
Cd1 N4 H4B 110.4 . . ?
H4A N4 H4B 108.6 . . ?
N1 C1 Au1 177.7(5) . . ?
N4 C4 C3 108.1(6) . . ?
N4 C4 C5 113.1(6) . . ?
C3 C4 C5 111.6(6) . . ?
N4 C4 H4 107.9 . . ?
C3 C4 H4 107.9 . . ?
C5 C4 H4 107.9 . . ?
N3 C3 C4 109.8(6) . . ?
N3 C3 H3C 109.7 . . ?
C4 C3 H3C 109.7 . . ?
N3 C3 H3D 109.7 . . ?
C4 C3 H3D 109.7 . . ?
H3C C3 H3D 108.2 . . ?

_shelx_res_file                  
;
TITL MLKS698_x1_0m_a.res in C2
    shelx.res
    created by SHELXL-2018/3 at 16:27:42 on 18-Mar-2022
CELL  0.71073  15.5698   6.3006   9.9989   90.000  113.660   90.000
ZERR     2.00   0.0008   0.0003   0.0005    0.000    0.002    0.000
LATT  -7
SYMM  - X,   Y, - Z
SFAC  C    AU   CD   N    O    H
UNIT  20 4 2 16 0 40
MERG   2
FMAP   2
PLAN   20
ACTA
BOND  $H
LIST   4
L.S.  20
TEMP    23.00
WGHT    0.013300
FVAR       0.26853
AU1   2    0.500000    0.811566    1.000000    10.50000    0.01572    0.00937 =
         0.00929    0.00000    0.00568    0.00000
AU2   2    0.000000    0.809219    0.000000    10.50000    0.01480    0.01055 =
         0.01018    0.00000    0.00642    0.00000
CD1   3    0.500000    0.541221    0.500000    10.50000    0.01149    0.01096 =
         0.00861    0.00000    0.00404    0.00000
C2    1    0.118486    0.810962    0.178658    11.00000    0.01741    0.01321 =
         0.01196    0.00512    0.00897    0.00599
N2    4    0.185980    0.819254    0.283063    11.00000    0.02215    0.02431 =
         0.01619    0.00360    0.00629    0.00869
N1    4    0.510835    0.790000    0.693056    11.00000    0.02935    0.01246 =
         0.01669   -0.00018    0.01379   -0.00357
N3    4    0.343433    0.522175    0.456875    11.00000    0.01620    0.01725 =
         0.01139    0.00126    0.00549    0.00229
AFIX  23
H3A   6    0.337508    0.498288    0.540492    11.00000   -1.20000
H3B   6    0.315822    0.645373    0.421034    11.00000   -1.20000
AFIX   0
C5    1    0.280376    0.185643    0.114272    11.00000    0.02188    0.02929 =
         0.01363   -0.00389    0.00497   -0.00770
AFIX 133
H5A   6    0.304409    0.188859    0.039630    11.00000   -1.50000
H5B   6    0.215037    0.222273    0.072606    11.00000   -1.50000
H5C   6    0.287952    0.045703    0.155414    11.00000   -1.50000
AFIX   0
N4    4    0.435497    0.301115    0.302646    11.00000    0.01752    0.01171 =
         0.01445   -0.00183    0.00804   -0.00309
AFIX  23
H4A   6    0.461407    0.320440    0.238782    11.00000   -1.20000
H4B   6    0.445835    0.167857    0.334689    11.00000   -1.20000
AFIX   0
C1    1    0.506582    0.802455    0.804910    11.00000    0.02071    0.00626 =
         0.01877    0.00079    0.00806   -0.00064
C4    1    0.333868    0.344377    0.233475    11.00000    0.01331    0.01703 =
         0.01116   -0.00095    0.00179   -0.00372
AFIX  13
H4    6    0.325119    0.485627    0.188913    11.00000   -1.20000
AFIX   0
C3    1    0.296801    0.349981    0.352201    11.00000    0.01921    0.01928 =
         0.02062   -0.00220    0.00904   -0.00341
AFIX  23
H3C   6    0.229599    0.373672    0.309050    11.00000   -1.20000
H3D   6    0.308633    0.214869    0.402929    11.00000   -1.20000
AFIX   0
HKLF    4


REM  MLKS698_x1_0m_a.res in C2
REM wR2 = 0.0349, GooF = S = 1.055, Restrained GooF = 1.055 for all data
REM R1 = 0.0151 for 1563 Fo > 4sig(Fo) and 0.0151 for all 1564 data
REM 97 parameters refined using 1 restraints

END

WGHT      0.0133      0.0000

REM Highest difference peak  1.542,  deepest hole -1.813,  1-sigma level  0.139
Q1    1   0.2478  0.5634  0.5017  11.00000  0.05    1.54
Q2    1  -0.0562  0.8157  0.0140  11.00000  0.05    0.39
Q3    1   0.1164  1.0603  0.1399  11.00000  0.05    0.37
Q4    1   0.5592  0.8119  0.9840  11.00000  0.05    0.32
Q5    1   0.1155  0.5607  0.1252  11.00000  0.05    0.32
Q6    1   0.5459  0.8134  1.1059  11.00000  0.05    0.32
Q7    1  -0.0471  0.8019 -0.1073  11.00000  0.05    0.30
Q8    1   0.1733  0.8187  0.3547  11.00000  0.05    0.30
Q9    1   0.5564  0.5532  0.6192  11.00000  0.05    0.29
Q10   1   0.3626  0.5531  0.6132  11.00000  0.05    0.28
Q11   1   0.5037  0.7068  0.8586  11.00000  0.05    0.28
Q12   1   0.3905  0.0551  0.6207  11.00000  0.05    0.26
Q13   1   0.2238  0.0597  0.0102  11.00000  0.05    0.26
Q14   1   0.3756  0.4577  0.3892  11.00000  0.05    0.25
Q15   1   0.2623 -0.1690  0.1624  11.00000  0.05    0.25
Q16   1   0.1619  0.0491  0.0389  11.00000  0.05    0.25
Q17   1   0.1227  0.5226  0.2972  11.00000  0.05    0.24
Q18   1   0.2321  0.8007  0.3073  11.00000  0.05    0.24
Q19   1   0.2135  0.8458  0.1549  11.00000  0.05    0.24
Q20   1   0.2301  0.2377  0.1818  11.00000  0.05    0.24
;
_shelx_res_checksum              6403

_shelx_hkl_file                  
;
   2   0   0 7673.53  330.37
  -2   0   0 7408.76  330.37
   2   0   0 8759.72  329.77
  -2   0   0 8290.57  330.57
   4   0   0 9489.05  394.76
  -4   0   0 9541.65  395.06
   4   0   0 9275.27  394.76
   4   0   0 9718.93  393.56
  -4   0   0 9476.55  395.26
   4   0   0 9932.31  393.56
  -6   0   0 9215.88  393.16
   6   0   0 9803.82  390.96
   6   0   0 9999.00  390.96
   6   0   0 9193.98  392.46
   6   0   0 9015.30  392.46
  -6   0   0 9702.33  393.86
  -8   0   0 4875.21  203.78
   8   0   0 4746.53  202.78
   8   0   0 4876.21  202.88
   8   0   0 4828.72  200.48
  -8   0   0 4731.13  204.28
   8   0   0 4854.11  200.28
 -10   0   0 4333.27  193.88
  10   0   0 4595.14  188.98
  10   0   0 4594.14  188.68
  10   0   0 4488.65  191.68
 -10   0   0 4557.44  193.28
  12   0   0 3101.39  134.89
  12   0   0 3249.97  138.99
 -12   0   0 3211.28  141.09
 -14   0   0 2498.35  123.89
  14   0   0 2534.55  113.89
 -14   0   0 2509.75  116.69
  14   0   0 2578.84  110.09
 -16   0   0 1736.73   96.09
  16   0   0 1794.52   84.09
 -16   0   0 1707.93   86.39
  16   0   0 1707.03   78.79
   1  -1   0  940.41   38.00
   1  -1   0  911.61   38.50
  -1  -1   0  921.91   39.00
  -1  -1   0  948.41   38.50
   1   1   0  946.81   38.50
  -1   1   0  886.41   37.90
  -1   1   0  859.81   38.80
   1   1   0  868.41   38.90
   1   1   0  920.71   38.60
  -1   1   0  910.01   39.40
   3  -1   0  885.51   39.20
   3  -1   0  856.21   40.20
  -3  -1   0  813.62   40.10
  -3  -1   0  954.50   39.80
   3   1   0  914.71   39.90
  -3   1   0  928.41   40.30
   3   1   0  996.70   41.50
  -5  -1   0  438.06   23.20
   5  -1   0  430.46   22.20
  -5  -1   0  465.05   22.30
   5  -1   0  429.86   20.90
  -5   1   0  418.36   22.00
  -5   1   0  435.56   21.10
   5   1   0  416.96   20.50
   5   1   0  400.36   21.60
   5   1   0  425.06   20.30
   5   1   0  455.85   20.60
  -7  -1   0  604.44   31.50
  -7  -1   0  597.04   32.20
   7  -1   0  561.84   26.90
   7  -1   0  600.14   30.70
   7  -1   0  592.84   27.30
   7   1   0  632.24   29.40
   7   1   0  647.54   28.70
  -7   1   0  632.94   30.10
   7   1   0  620.04   28.70
  -7   1   0  598.54   31.20
   7   1   0  631.34   30.60
   9  -1   0  143.59    9.50
   9  -1   0  140.79   13.00
   9  -1   0  144.89    8.80
  -9  -1   0  109.39   15.40
  -9  -1   0  114.59   14.20
   9   1   0  133.69   13.40
  -9   1   0  156.38   12.40
  -9   1   0  153.78   14.70
   9   1   0  143.79   10.90
   9   1   0  163.88   10.80
   9   1   0  154.58   11.80
 -11  -1   0  203.58   19.70
  11  -1   0  213.38   17.80
  11  -1   0  214.58   13.70
  11  -1   0  196.48   12.30
  11   1   0  198.78   15.70
  11   1   0  201.68   14.30
 -11   1   0  220.38   16.80
  13  -1   0  122.79   11.70
  13  -1   0  165.88   13.70
 -13  -1   0  146.19   18.60
 -13  -1   0  117.09   19.30
  13  -1   0  166.68   17.90
  13   1   0  160.18   13.40
  13   1   0  152.78   15.20
  15  -1   0   59.39   11.80
 -15  -1   0   77.09   15.40
 -15  -1   0   80.29   20.30
  15  -1   0   68.19   11.40
  15  -1   0   60.99   12.80
 -15   1   0   63.39   22.00
  15   1   0   82.09   13.50
 -15   1   0   67.89   13.20
  15   1   0   59.99   10.60
   0  -2   0 6098.59  263.37
   0  -2   0 6430.76  261.77
   0   2   0 6542.15  261.67
   0   2   0 6379.96  261.67
   0   2   0 6263.97  263.17
   2  -2   0 3479.45  150.08
  -2  -2   0 3743.43  149.99
  -2  -2   0 3551.54  149.99
  -2  -2   0 3634.04  150.58
   2  -2   0 3552.64  152.08
   2   2   0 3497.25  150.98
   2   2   0 3729.53  150.38
  -2   2   0 3530.45  150.08
   2   2   0 3700.03  150.58
  -2   2   0 3637.94  152.08
  -2   2   0 3662.73  149.09
  -4  -2   0 3006.60  129.69
   4  -2   0 3164.58  128.79
   4  -2   0 3137.69  131.09
  -4  -2   0 3270.97  129.59
  -4  -2   0 3073.29  128.99
   4   2   0 3026.70  128.79
   4   2   0 2821.42  129.59
  -4   2   0 3031.80  128.59
  -4   2   0 3104.09  130.79
   4   2   0 3020.70  128.89
   6  -2   0 2364.36  104.89
   6  -2   0 2248.77  102.19
  -6  -2   0 2178.68  103.59
  -6  -2   0 2202.58  104.59
   6   2   0 2495.25  104.49
   6   2   0 2601.04  104.49
   6   2   0 2520.45  102.19
  -6   2   0 2541.35  102.89
  -6   2   0 2388.86  104.49
   6   2   0 2445.06  102.39
  -8  -2   0 1354.76   67.59
  -8  -2   0 1408.96   69.19
   8  -2   0 1414.96   67.29
   8   2   0 1426.56   64.19
  -8   2   0 1541.85   65.49
   8   2   0 1480.45   64.39
   8   2   0 1492.95   66.49
   8   2   0 1493.05   66.69
  10  -2   0 1646.64   75.19
 -10  -2   0 1677.23   78.79
 -10  -2   0 1381.36   76.19
 -10   2   0 1644.14   73.19
  10   2   0 1570.34   71.09
  10   2   0 1654.43   71.69
 -12  -2   0  960.60   54.69
 -12  -2   0  886.71   54.59
  12  -2   0  948.31   50.29
  12   2   0  937.31   46.10
  12   2   0 1039.30   47.40
 -12   2   0  967.30   49.00
 -14  -2   0  651.83   46.30
  14  -2   0  707.63   41.90
  14   2   0  706.13   37.70
 -14   2   0  661.03   49.90
 -14   2   0  713.63   40.20
  14   2   0  713.73   38.10
  16  -2   0  708.93   45.60
 -16  -2   0  775.12   52.59
  16   2   0  744.73   40.80
 -16   2   0  728.73   44.30
  16   2   0  731.73   43.60
  -1  -3   0  354.46   18.30
   1  -3   0  386.26   17.90
  -1  -3   0  342.47   17.60
   1  -3   0  379.56   20.80
   1   3   0  348.37   18.10
   1   3   0  361.16   20.00
  -1   3   0  348.07   18.00
  -1   3   0  396.96   16.10
   1   3   0  378.76   18.10
  -1   3   0  363.56   17.50
  -1   3   0  369.06   20.50
  -1   3   0  355.76   17.80
   1   3   0  351.16   19.90
  -3  -3   0  535.35   24.60
   3  -3   0  550.24   23.50
  -3  -3   0  525.25   24.20
   3  -3   0  520.05   24.80
  -3  -3   0  514.65   25.30
   3  -3   0  561.84   28.00
  -3   3   0  489.55   24.50
  -3   3   0  498.15   23.00
   3   3   0  500.05   26.20
   3   3   0  525.35   26.00
   3   3   0  489.95   24.90
   5  -3   0  318.57   20.50
  -5  -3   0  347.97   17.70
   5  -3   0  320.27   17.40
  -5  -3   0  323.47   19.00
  -5  -3   0  331.37   18.60
   5   3   0  283.87   17.40
  -5   3   0  280.57   19.40
   5   3   0  306.47   19.00
  -5   3   0  306.47   18.50
   5   3   0  302.57   17.40
  -7  -3   0  353.06   22.80
  -7  -3   0  384.46   22.40
  -7  -3   0  381.86   23.50
   7  -3   0  380.36   24.00
  -7   3   0  370.46   20.30
   7   3   0  353.16   22.80
   7   3   0  344.07   19.70
   7   3   0  362.56   20.20
  -9  -3   0  177.48   19.30
  -9  -3   0  216.78   21.00
  -9  -3   0  259.47   20.60
   9  -3   0  260.47   20.10
   9   3   0  214.18   15.20
  -9   3   0  239.78   16.20
   9   3   0  217.38   15.50
 -11  -3   0   91.39   16.60
  11  -3   0   98.49   14.10
 -11  -3   0   96.79   17.20
  11   3   0  104.19   12.00
  11   3   0   95.89   12.50
 -11   3   0   92.59   12.90
 -13  -3   0  263.07   30.70
  13  -3   0  216.88   22.90
 -13   3   0  164.98   28.40
 -13   3   0  219.08   19.20
  13   3   0  200.58   19.00
  13   3   0  173.18   17.10
  15  -3   0   64.19   15.70
 -15  -3   0   93.49   22.80
  15   3   0   35.00   10.50
  15   3   0   70.89   12.90
 -15   3   0   54.39   12.70
   0  -4   0 7420.36  299.07
   0   4   0 7163.88  298.87
   0   4   0 7131.99  301.77
   0   4   0 7133.89  298.47
   0   4   0 7125.19  299.97
   2  -4   0 5716.53  234.18
  -2  -4   0 5776.22  229.48
   2  -4   0 5788.82  229.08
   2   4   0 5201.48  231.88
   2   4   0 5214.38  231.88
  -2   4   0 5378.36  229.88
  -2   4   0 5377.66  228.38
  -2   4   0 5171.38  228.08
  -2   4   0 6052.49  227.48
   2   4   0 5354.16  230.18
  -4  -4   0 4391.56  181.08
   4  -4   0 4383.86  186.28
  -4  -4   0 4372.86  180.18
  -4   4   0 4388.56  181.98
  -4   4   0 4225.48  178.98
   4   4   0 4161.18  181.88
  -4   4   0 4304.77  181.48
   4   4   0 4290.67  182.78
   6  -4   0 4601.74  193.38
  -6  -4   0 4552.94  188.18
  -6  -4   0 4523.85  188.98
  -6   4   0 4412.06  188.08
   6   4   0 4595.34  188.58
  -6   4   0 4482.25  190.78
   6   4   0 4443.86  188.78
   6   4   0 4027.70  189.28
   8  -4   0 3320.57  143.59
  -8  -4   0 3086.39  139.79
  -8  -4   0 3397.86  143.79
  -8  -4   0 3458.75  139.69
   8   4   0 3139.39  138.29
  -8   4   0 2935.71  137.59
  -8   4   0 3115.79  142.89
  10  -4   0 2660.53  119.59
 -10  -4   0 2460.95  117.59
 -10  -4   0 2690.33  117.49
 -10   4   0 2460.35  119.69
 -10   4   0 2662.83  114.39
  10   4   0 2508.95  113.49
  10   4   0 2604.24  112.39
  12  -4   0 2184.18  103.09
 -12  -4   0 1978.90  103.09
  12   4   0 2170.28   95.39
 -12   4   0 2153.88  105.69
 -12   4   0 2148.09   97.99
  12   4   0 2163.28   96.99
 -14  -4   0 1241.78   80.19
  14  -4   0 1500.85   77.09
 -14   4   0 1431.56   71.89
  14   4   0 1433.06   70.19
  14   4   0 1573.34   69.39
   1  -5   0  210.38   19.80
  -1   5   0  242.58   16.90
   1   5   0  248.88   14.90
   1   5   0  270.97   19.60
  -1   5   0  253.97   15.40
   1   5   0  232.18   15.70
  -1   5   0  225.98   14.90
  -3  -5   0   34.50    6.40
  -3   5   0   44.30    9.20
  -3   5   0   50.79    7.30
  -3   5   0   46.60    5.60
   3   5   0   37.90    7.10
   3   5   0   37.40    8.70
  -3   5   0   51.29    6.50
  -5  -5   0  182.48   13.30
  -5  -5   0  165.98   11.50
   5  -5   0  190.88   19.90
  -5   5   0  182.38   11.60
   5   5   0  162.68   15.20
  -5   5   0  165.88   11.10
  -5   5   0  188.08   15.80
  -5   5   0  177.98   13.60
   5   5   0  200.28   15.10
  -7  -5   0   98.19   11.50
  -7  -5   0   84.69   10.80
   7  -5   0   54.39   15.40
   7   5   0  118.19   13.40
  -7   5   0   76.29   12.70
  -7   5   0   77.09   10.20
   7   5   0   92.69   11.50
   9  -5   0   71.69   15.00
  -9  -5   0   68.49   11.10
  -9   5   0   70.29   10.70
  -9   5   0   53.29   15.00
   9   5   0   50.49   10.00
   9   5   0   67.29   10.30
 -11  -5   0   45.70   13.30
  11  -5   0   66.69   16.40
  11   5   0   66.29   10.80
 -11   5   0   63.09   18.90
 -11   5   0   84.29   12.40
  11   5   0   89.19   12.70
   0   6   0 1874.61   92.79
   0   6   0 2066.89   87.89
   0   6   0 2013.80   88.39
   2   6   0 1380.56   63.09
   2   6   0 1411.86   65.09
  -2   6   0 1416.16   63.29
   2   6   0 1339.07   67.99
  -2   6   0 1426.36   63.79
   4  -6   0 1103.59   61.69
  -4  -6   0 1106.09   53.29
   4   6   0 1152.68   57.29
   4   6   0 1227.88   56.29
  -4   6   0 1139.99   52.09
  -4   6   0 1173.38   54.59
  -4   6   0 1152.58   52.49
  -6  -6   0 1069.59   54.59
   6  -6   0 1062.29   63.19
   6   6   0 1123.29   56.89
  -6   6   0 1249.18   56.49
   6   6   0 1243.18   57.99
  -6   6   0 1278.87   55.39
  -8  -6   0  786.02   41.70
   8  -6   0  771.12   51.19
   8   6   0  846.62   44.40
   8   6   0  775.02   42.60
  -8   6   0  873.11   43.10
  -8   6   0  840.92   45.60
  10  -6   0  738.03   54.79
 -10  -6   0  763.92   43.60
  10   6   0  789.92   42.60
  10   6   0  847.12   46.90
 -10   6   0  836.62   43.90
   1   7   0   92.39   13.10
   1   7   0   86.39   16.00
  -1   7   0   89.49   11.40
  -1   7   0   79.09   15.40
  -1   7   0   80.19   11.60
  -3   7   0  200.48   24.50
  -3   7   0  160.78   16.50
   3   7   0  188.88   22.40
  -3   7   0  213.38   17.60
   3   7   0  223.98   20.20
   3   7   0  164.68   21.90
   5  -7   0   87.99   20.00
  -5   7   0   92.19   12.10
   5   7   0   78.19   17.70
  -5   7   0  101.09   11.20
   5   7   0  107.49   15.20
 -16   0   1  465.05   41.30
 -16   0   1  465.25   33.90
  16   0  -1  479.35   27.40
  16   0  -1  478.55   32.20
  14   0  -1  586.54   29.80
 -14   0   1  593.14   42.90
  14   0  -1  551.74   30.10
 -14   0   1  632.64   35.80
  14   0  -1  598.34   34.40
  12   0  -1 1139.69   54.69
 -12   0   1 1159.58   61.49
 -12   0   1 1074.09   54.79
  12   0  -1 1134.59   50.59
 -10   0   1 1710.43   75.39
 -10   0   1 1648.54   77.59
  10   0  -1 1603.84   74.99
  10   0  -1 1679.03   71.49
 -10   0   1 1656.13   79.89
  10   0  -1 1673.73   71.49
  -8   0   1 1897.01   85.49
   8   0  -1 1820.32   81.59
  -8   0   1 1928.91   81.29
   8   0  -1 1878.61   78.49
  -8   0   1 1778.42   82.49
   8   0  -1 1814.02   80.09
  -6   0   1 1009.70   43.90
   6   0  -1 1002.70   44.90
   6   0  -1  933.81   43.20
   6   0  -1  945.31   42.20
  -6   0   1  953.90   45.10
  -6   0   1 1008.20   42.30
  -6   0   1 1054.79   47.40
   4   0  -1 3032.90  122.39
  -4   0   1 2915.81  125.29
  -4   0   1 3021.10  123.09
  -4   0   1 2880.51  124.29
   4   0  -1 2879.41  124.09
   4   0  -1 3011.00  123.59
  -2   0   1 2336.97   94.49
   2   0  -1 2366.46   94.69
   2   0  -1 2198.08   95.99
  -2   0   1 2259.67   95.49
   2   0   1 3952.60  164.58
  -2   0  -1 3945.41  162.48
  -2   0  -1 3975.70  162.28
   2   0   1 3906.31  162.08
   2   0   1 3835.12  163.38
   4   0   1 3032.80  127.79
  -4   0  -1 3181.48  128.49
   4   0   1 3078.59  129.39
   4   0   1 2911.61  127.49
  -4   0  -1 3058.29  129.49
  -4   0  -1 3065.09  127.29
  -6   0  -1 2482.65  107.29
  -6   0  -1 2500.85  106.59
   6   0   1 2449.45  105.29
   6   0   1 2455.95  104.59
  -6   0  -1 2458.45  103.99
   6   0   1 2492.55  106.89
   8   0   1 2053.09   90.29
   8   0   1 2046.30   88.99
  -8   0  -1 2106.89   92.79
  -8   0  -1 2036.10   91.89
   8   0   1 2027.80   88.49
   8   0   1 2182.78   97.49
  10   0   1 1288.87   58.59
 -10   0  -1 1372.06   63.59
  10   0   1 1277.87   59.39
  10   0   1 1358.36   60.59
 -10   0  -1 1220.68   62.49
  12   0   1  659.93   33.50
  12   0   1  653.43   35.70
 -12   0  -1  644.74   38.20
  14   0   1  808.92   43.50
  14   0   1  787.72   41.00
 -14   0  -1  815.52   47.10
  16   0   1  549.05   36.70
 -16   0  -1  536.45   39.30
  16   0   1  525.75   33.20
  17  -1  -1   44.30   14.60
 -17  -1   1   83.59   18.60
 -17   1   1   81.59   15.20
 -17   1   1   86.09   25.20
  17   1  -1   73.89   12.20
  17   1  -1   72.39   14.80
 -15  -1   1  118.99   22.40
  15  -1  -1  102.29   10.50
  15  -1  -1  124.29   16.60
 -15  -1   1   93.09   16.20
  15   1  -1   82.29   12.90
  15   1  -1  102.79   12.60
 -15   1   1   85.99   22.20
 -15   1   1   89.79   13.60
 -13  -1   1  209.38   23.40
 -13  -1   1  240.28   21.80
  13  -1  -1  247.68   20.30
  13  -1  -1  222.68   14.10
  13  -1  -1  221.58   13.70
 -13   1   1  220.98   18.70
  13   1  -1  206.28   17.80
 -13   1   1  228.78   26.40
  13   1  -1  246.08   16.00
  11  -1  -1  131.39   14.10
 -11  -1   1  157.78   18.90
  11  -1  -1  160.28   10.00
 -11  -1   1  157.98   16.50
  11  -1  -1  156.28    9.70
  11   1  -1  137.19   12.30
  11   1  -1  181.78   14.70
 -11   1   1  158.88   13.80
  11   1  -1  152.78   11.40
  -9  -1   1  277.47   19.10
  -9  -1   1  266.77   21.70
   9  -1  -1  267.87   17.90
  -9  -1   1  275.17   20.80
   9  -1  -1  243.98   16.10
   9   1  -1  297.27   17.20
  -9   1   1  295.37   17.00
  -9   1   1  270.27   18.90
  -9   1   1  259.67   21.10
   9   1  -1  254.37   16.30
   7  -1  -1  481.25   24.70
   7  -1  -1  458.15   22.70
  -7  -1   1  470.85   22.10
  -7  -1   1  465.75   25.00
  -7  -1   1  423.36   25.90
  -7  -1   1  464.05   25.40
  -7   1   1  430.86   24.70
   7   1  -1  464.45   23.00
   7   1  -1  440.86   23.30
  -7   1   1  502.45   27.30
   7   1  -1  473.15   22.30
  -7   1   1  451.05   22.90
  -5  -1   1  547.85   24.70
  -5  -1   1  516.55   27.20
   5  -1  -1  559.44   25.00
   5  -1  -1  590.14   27.00
  -5  -1   1  544.95   26.40
  -5  -1   1  577.34   26.90
  -5   1   1  525.15   26.70
  -5   1   1  524.25   27.40
   5   1  -1  523.15   25.00
   5   1  -1  537.55   24.70
   5   1  -1  528.75   25.70
  -5   1   1  552.24   25.10
   3  -1  -1  240.38   13.30
  -3  -1   1  221.38   12.20
  -3  -1   1  243.58   13.30
  -3  -1   1  250.27   12.10
  -3  -1   1  240.48   13.20
  -3   1   1  268.77   13.40
  -3   1   1  247.38   12.10
   3   1  -1  282.57   13.30
   3   1  -1  259.97   12.20
   3   1  -1  259.67   12.00
   3   1  -1  253.77   13.40
  -3   1   1  250.67   13.40
  -1  -1   1  918.01   40.20
   1  -1  -1  948.61   39.90
   1  -1  -1  934.31   39.60
  -1  -1   1  933.71   40.70
   1  -1  -1  949.31   39.40
   1  -1  -1  943.51   39.90
  -1  -1   1  960.80   39.70
  -1   1   1  918.21   39.40
  -1   1   1  932.41   39.60
  -1   1   1  942.51   39.90
   1   1  -1  921.51   39.50
  -1   1   1  901.91   39.70
   1   1  -1  906.51   40.60
   1  -1   1  748.43   33.40
   1  -1   1  784.72   34.70
  -1  -1  -1  776.02   33.90
  -1  -1  -1  811.52   34.30
   1  -1   1  770.02   33.20
   1   1   1  811.72   35.10
   1   1   1  785.92   32.80
   1   1   1  762.42   33.90
  -1   1  -1  763.42   33.20
  -1   1  -1  764.92   34.20
   1   1   1  800.22   32.80
  -1   1  -1  801.92   35.60
   3  -1   1  175.98   10.40
  -3  -1  -1  181.98    9.50
   3  -1   1  177.48   10.00
  -3  -1  -1  159.38   10.90
  -3  -1  -1  166.68    9.00
   3  -1   1  162.38    9.60
   3   1   1  168.48    8.30
  -3   1  -1  161.58    9.10
  -3   1  -1  160.88    9.60
  -3   1  -1  175.38   10.50
   3   1   1  149.99   10.90
   3   1   1  157.88    9.30
  -5  -1  -1  689.83   34.60
   5  -1   1  641.64   31.50
   5  -1   1  652.03   32.00
   5  -1   1  707.13   32.70
  -5  -1  -1  687.83   32.10
  -5   1  -1  714.13   32.40
  -5   1  -1  697.43   30.70
   5   1   1  682.83   30.70
   5   1   1  675.03   31.30
  -5   1  -1  669.43   32.60
   5   1   1  667.13   33.50
   7  -1   1  267.47   17.20
  -7  -1  -1  285.07   19.70
  -7  -1  -1  245.58   17.90
   7  -1   1  303.97   16.60
   7  -1   1  261.97   17.10
   7   1   1  283.27   18.80
  -7   1  -1  290.57   19.60
   7   1   1  300.37   16.20
   7   1   1  286.17   15.70
  -7   1  -1  277.47   20.00
   7   1   1  292.87   15.70
  -7   1  -1  269.87   13.90
   9  -1   1  184.78   11.20
  -9  -1  -1  172.18   16.90
   9  -1   1  173.68   13.40
   9  -1   1  190.18   14.70
  -9  -1  -1  157.18   17.90
  -9   1  -1  168.68   14.30
   9   1   1  185.58   12.90
   9   1   1  182.88   12.60
   9   1   1  158.38   12.90
  11  -1   1  227.48   14.00
  11  -1   1  218.88   18.20
  11  -1   1  239.98   16.80
 -11  -1  -1  197.88   23.30
 -11  -1  -1  255.87   21.70
  11   1   1  199.28   15.90
 -11   1  -1  205.38   17.80
  11   1   1  200.88   15.60
  13  -1   1  145.99   16.60
 -13  -1  -1  116.49   18.60
  13  -1   1  160.98   15.20
  13  -1   1  193.88   18.70
  13   1   1  130.29   15.90
 -13   1  -1  146.19   17.80
  13   1   1  175.98   15.70
  15  -1   1   46.80   13.40
 -15  -1  -1   49.80   16.00
  15  -1   1  109.09   15.30
  15  -1   1   70.99   14.90
  15   1   1   89.69   14.10
  15   1   1  103.89   13.50
 -15   1  -1   77.29   14.90
  16  -2  -1 1395.86   71.99
 -16  -2   1 1498.55   78.39
  16   2  -1 1367.66   65.89
 -16   2   1 1406.66   82.39
  16   2  -1 1377.36   75.79
 -16   2   1 1318.27   69.49
 -14  -2   1 2082.59  101.89
  14  -2  -1 2121.39   95.99
 -14  -2   1 2270.57  101.59
  14   2  -1 1963.70   91.89
  14   2  -1 1889.71   89.59
 -14   2   1 1969.30  101.69
 -14   2   1 1882.61   92.79
 -12  -2   1 3390.76  149.79
 -12  -2   1 3247.48  149.59
  12  -2  -1 3340.67  146.19
 -12   2   1 3277.77  150.48
  12   2  -1 3234.18  142.59
 -12   2   1 3322.27  143.49
  12   2  -1 3222.18  140.79
 -10  -2   1 3600.34  158.98
 -10  -2   1 3483.15  158.58
  10  -2  -1 3589.54  156.58
 -10  -2   1 3646.44  158.98
 -10   2   1 3671.53  159.88
 -10   2   1 3650.33  153.68
  10   2  -1 3621.74  152.18
  10   2  -1 3608.04  153.38
  10   2  -1 3396.96  152.88
  -8  -2   1 4993.00  211.68
  -8  -2   1 5127.39  207.98
  -8  -2   1 5280.17  213.48
  -8  -2   1 4674.23  211.38
   8  -2  -1 4912.11  211.28
  -8   2   1 4995.30  212.98
  -8   2   1 5063.19  208.28
   8   2  -1 4834.02  208.08
   8   2  -1 4762.42  207.48
   8   2  -1 4939.51  208.48
  -6  -2   1 5202.68  232.68
  -6  -2   1 5772.02  234.48
   6  -2  -1 5564.74  234.58
  -6  -2   1 5648.53  231.68
  -6  -2   1 5489.95  234.08
   6   2  -1 5838.32  233.48
  -6   2   1 5685.93  234.98
   6   2  -1 5405.96  232.18
   6   2  -1 5492.85  231.88
  -6   2   1 5516.15  231.58
   4  -2  -1 5401.06  222.88
  -4  -2   1 4935.71  221.38
  -4  -2   1 5211.18  222.48
  -4  -2   1 5737.53  219.98
   4  -2  -1 5453.15  220.48
  -4  -2   1 5391.86  220.68
  -4   2   1 5220.48  222.08
   4   2  -1 5179.28  220.58
   4   2  -1 5340.37  220.58
  -4   2   1 5130.69  220.28
  -4   2   1 5471.05  222.08
   4   2  -1 5258.67  221.58
  -2  -2   1 7902.21  322.27
  -2  -2   1 8079.69  321.27
  -2  -2   1 7686.83  322.27
  -2  -2   1 7227.38  323.77
   2  -2  -1 7498.45  323.67
   2   2  -1 7766.52  321.97
  -2   2   1 8543.15  322.17
  -2   2   1 7742.83  323.37
   2   2  -1 7827.42  321.37
   2   2  -1 7768.62  322.27
  -2   2   1 7762.12  322.17
  -2   2   1 7920.51  321.47
  -2   2   1 8025.90  323.17
  -2   2   1 7876.91  322.27
   2   2  -1 7503.95  323.77
   0  -2  -1 9082.99  353.76
   0  -2  -1 8932.31  354.66
   0  -2   1 8823.12  356.76
   0  -2  -1 8460.15  355.06
   0  -2   1 8934.51  354.26
   0   2  -1 8703.13  354.06
   0   2   1 8279.07  354.76
   0   2   1 8479.15  354.46
   0   2  -1 8340.57  356.46
   0   2   1 8367.46  354.46
   0   2   1 8528.95  354.56
   0   2  -1 8471.25  353.76
   0   2  -1 8387.76  354.96
  -2  -2  -1 7580.34  312.57
   2  -2   1 7573.84  311.67
   2  -2   1 7349.96  310.77
   2  -2   1 7471.55  314.07
   2   2   1 7562.74  311.77
  -2   2  -1 7414.86  311.57
   2   2   1 7484.95  311.57
  -2   2  -1 7839.42  314.27
   2   2   1 7512.45  312.57
   2   2   1 7602.64  312.37
   2   2   1 7670.73  312.37
   4  -2   1 7001.10  283.77
   4  -2   1 6737.33  281.57
  -4  -2  -1 6608.74  282.27
  -4  -2  -1 6959.10  283.47
   4  -2   1 6902.81  279.57
   4   2   1 6670.23  283.37
  -4   2  -1 6914.81  281.67
   4   2   1 6713.23  281.87
   4   2   1 6529.65  280.17
  -4   2  -1 6770.92  280.07
  -4   2  -1 7012.40  283.87
   4   2   1 6628.34  281.67
   6  -2   1 7032.60  270.87
   6  -2   1 6539.85  266.07
  -6  -2  -1 6295.07  269.17
  -6  -2  -1 5796.42  265.67
   6   2   1 6236.38  268.07
   6   2   1 6394.16  265.77
   6   2   1 6249.47  263.97
  -6   2  -1 6457.15  267.97
   8  -2   1 5020.90  213.58
  -8  -2  -1 4983.50  216.38
   8   2   1 4939.71  209.68
   8   2   1 4964.40  210.88
  -8   2  -1 5167.98  212.48
  10  -2   1 3000.10  131.89
 -10  -2  -1 3120.69  136.49
  10   2   1 2948.41  127.79
  10   2   1 2925.71  128.79
 -10   2  -1 2951.40  130.79
 -12  -2  -1 2560.94  118.49
  12  -2   1 2561.94  113.49
  12   2   1 2334.87  109.39
  12   2   1 2512.95  108.99
 -12   2  -1 2510.35  112.89
 -14  -2  -1 2251.37  101.69
  14  -2   1 2007.20   94.69
 -14   2  -1 1812.42   93.49
  14   2   1 1987.20   89.99
  14   2   1 1947.41   90.89
 -15  -3   1   -4.80   18.30
  15  -3  -1   48.20   14.30
 -15   3   1   45.50   11.60
  15   3  -1   56.49   10.80
 -15   3   1   12.70   21.20
  15   3  -1   51.19   12.50
 -13  -3   1  106.99   20.90
 -13  -3   1   93.49   20.30
  13  -3  -1  100.09   15.90
 -13   3   1  131.69   14.70
  13   3  -1  111.39   13.70
  13   3  -1  122.59   15.10
 -13   3   1   90.89   21.20
 -11  -3   1  165.38   22.40
  11  -3  -1  166.78   18.60
 -11  -3   1  170.88   19.70
  11   3  -1  182.78   14.30
 -11   3   1  175.48   14.80
 -11   3   1  155.88   20.30
  11   3  -1  177.68   15.20
  -9  -3   1  117.29   15.40
  -9  -3   1  102.19   13.70
  -9  -3   1   84.39   14.50
   9  -3  -1  104.39   13.80
   9   3  -1  121.89   13.30
   9   3  -1   95.09   10.80
  -9   3   1  117.39   10.50
  -9   3   1  110.29   14.90
  -7  -3   1  294.57   19.80
   7  -3  -1  337.77   21.80
  -7  -3   1  301.87   18.10
  -7  -3   1  336.77   18.20
   7   3  -1  284.37   19.00
   7   3  -1  313.57   18.50
  -7   3   1  310.37   17.60
  -7   3   1  301.77   21.00
  -5  -3   1  146.99   13.90
  -5  -3   1  165.28   10.50
  -5  -3   1  192.58   12.10
   5  -3  -1  177.28   11.60
   5   3  -1  179.68   12.60
   5   3  -1  178.68   12.10
  -5   3   1  164.08   13.90
   5   3  -1  201.28   13.00
  -5   3   1  193.58   14.30
  -5   3   1  189.08   12.90
  -3  -3   1  205.98   10.90
  -3  -3   1  200.88   11.50
   3  -3  -1  207.38   14.40
  -3  -3   1  201.58   12.20
  -3   3   1  198.38   10.70
  -3   3   1  200.08   11.90
  -3   3   1  207.98   10.60
  -3   3   1  209.88   13.30
   3   3  -1  182.18   14.30
  -3   3   1  217.68   14.50
   3   3  -1  208.08   14.10
   3   3  -1  212.38   11.60
   3   3  -1  204.48   13.70
  -3   3   1  218.98   12.00
  -1  -3   1  364.36   17.90
   1  -3  -1  366.26   19.90
  -1   3   1  371.06   17.60
   1   3  -1  370.26   20.40
   1   3  -1  360.16   17.20
  -1   3   1  345.67   17.40
  -1   3   1  342.67   17.90
   1   3  -1  342.07   17.60
   1   3  -1  328.57   16.10
   1   3  -1  346.37   16.90
  -1   3   1  371.66   19.50
   1   3  -1  382.26   20.80
  -1  -3  -1  327.87   15.00
   1  -3   1  324.77   16.10
   1  -3   1  336.67   19.80
  -1  -3  -1  310.07   16.70
   1   3   1  313.07   16.80
  -1   3  -1  311.07   15.70
   1   3   1  325.27   17.40
   1   3   1  331.77   17.70
  -1   3  -1  310.47   17.70
   1   3   1  316.47   16.90
  -1   3  -1  342.47   21.40
  -1   3  -1  325.17   16.00
   1   3   1  356.36   17.20
  -3  -3  -1  208.48   12.70
   3  -3   1  200.98   16.30
   3  -3   1  191.88   10.60
   3  -3   1  195.78   12.00
  -3   3  -1  205.08   15.40
   3   3   1  198.68   12.00
   3   3   1  216.98   13.10
  -3   3  -1  200.58   10.60
  -3   3  -1  201.88   11.80
   3   3   1  208.48   13.40
   3   3   1  219.38   12.90
   3   3   1  207.68   12.70
   5  -3   1  151.28   13.60
   5  -3   1  131.09   11.00
  -5  -3  -1  154.78   12.40
  -5  -3  -1  146.69   11.20
  -5   3  -1  162.68   10.90
   5   3   1  146.59   14.00
   5   3   1  155.48   11.30
   5   3   1  160.88   10.00
  -7  -3  -1  346.67   23.30
   7  -3   1  371.66   23.50
  -7  -3  -1  330.97   20.70
  -7   3  -1  344.07   20.10
   7   3   1  335.67   20.10
   7   3   1  358.56   18.60
  -9  -3  -1   48.20   11.90
   9  -3   1   73.89   11.60
  -9  -3  -1   72.79   12.00
  -9   3  -1   82.69   10.70
   9   3   1   61.09    8.30
   9   3   1   72.39    9.60
 -11  -3  -1   98.29   16.40
 -11  -3  -1   92.79   17.50
 -11   3  -1  119.59   13.90
  11   3   1  119.69   18.60
  13  -3   1  136.49   18.50
 -13  -3  -1   85.99   20.30
  13   3   1  106.59   13.70
  13   3   1  101.59   12.80
 -13   3  -1  108.99   15.20
 -14  -4   1  357.86   43.10
  14  -4  -1  413.56   35.70
 -14   4   1  497.05   30.90
  14   4  -1  484.35   30.10
  14   4  -1  436.76   29.10
 -12  -4   1  829.22   49.90
  12  -4  -1  788.52   50.89
 -12   4   1  972.50   54.49
  12   4  -1  963.70   46.20
 -12   4   1  916.01   46.50
  12   4  -1  894.61   45.40
 -10  -4   1 1115.89   58.39
 -10  -4   1 1109.99   55.29
  10   4  -1 1149.58   54.49
 -10   4   1 1186.08   60.19
  -8  -4   1 1068.59   57.29
   8  -4  -1 1125.59   60.69
   8   4  -1 1285.87   57.79
  -8   4   1 1247.18   56.19
  -8   4   1 1295.37   60.19
   8   4  -1 1225.38   56.69
   6  -4  -1 1235.38   62.39
  -6  -4   1 1192.18   58.29
  -6  -4   1 1321.67   58.79
  -6  -4   1 1186.28   56.29
  -6   4   1 1401.76   58.59
   6   4  -1 1356.26   59.79
  -4  -4   1 1296.67   60.29
   4  -4  -1 1198.08   63.09
  -4  -4   1 1226.58   58.19
  -4  -4   1 1248.08   58.19
  -4   4   1 1427.96   60.09
  -4   4   1 1392.46   57.49
   4   4  -1 1296.57   62.59
  -4   4   1 1424.26   57.99
  -4   4   1 1464.45   59.69
   4   4  -1 1390.06   59.59
   4   4  -1 1364.76   64.89
  -2  -4   1 2128.79   95.59
   2   4  -1 2225.58   98.89
  -2   4   1 2302.87   94.69
  -2   4   1 2147.69   97.69
  -2   4   1 2321.57   94.39
  -2   4   1 2270.57   95.49
  -2   4   1 2107.19   95.59
   2   4  -1 2155.28   95.19
   2   4  -1 2177.28   98.59
   2   4  -1 2310.37   94.19
   2   4  -1 2255.97   94.59
   0  -4  -1 1429.76   71.19
   0  -4  -1 1497.15   72.09
   0  -4   1 1493.35   69.39
   0   4  -1 1660.73   68.99
   0   4   1 1607.14   70.09
   0   4   1 1724.93   70.19
   0   4   1 1665.53   69.79
   0   4  -1 1629.84   69.29
   0   4  -1 1587.04   70.39
   0   4  -1 1670.13   73.89
   2  -4   1 2038.00   89.99
   2  -4   1 1990.10   95.29
  -2  -4  -1 1931.61   92.79
   2   4   1 2122.19   92.29
  -2   4  -1 2224.38   90.99
   2   4   1 2173.78   91.89
  -2   4  -1 2182.48   89.79
  -2   4  -1 2231.08   91.09
  -2   4  -1 2089.79   92.29
   2   4   1 2162.58   92.59
   2   4   1 2099.29   91.79
   4  -4   1 1794.02   74.99
  -4  -4  -1 1799.02   77.79
  -4  -4  -1 1813.82   76.89
   4   4   1 1734.43   77.09
  -4   4  -1 1731.53   76.79
  -4   4  -1 1723.63   74.69
   4   4   1 1751.52   77.59
   4   4   1 1732.93   77.99
   6  -4   1 1527.35   74.99
  -6  -4  -1 1524.15   71.49
  -6  -4  -1 1503.55   71.89
   6   4   1 1600.54   70.49
   6   4   1 1574.34   69.29
   6   4   1 1629.64   71.49
  -6   4  -1 1645.94   70.59
  -8  -4  -1 1432.26   66.69
  -8  -4  -1 1434.86   69.09
   8  -4   1 1442.06   70.89
  -8  -4  -1 1403.46   69.39
   8   4   1 1441.06   63.99
  -8   4  -1 1436.76   66.29
   8   4   1 1455.65   66.59
 -10  -4  -1  805.92   47.30
 -10  -4  -1  808.02   42.80
  10  -4   1  750.32   46.00
  10   4   1  790.72   41.70
  10   4   1  830.12   42.10
 -10   4  -1  828.52   42.30
  12  -4   1  530.35   39.70
 -12  -4  -1  495.25   43.80
  12   4   1  669.43   33.40
  12   4   1  619.64   35.60
 -12   4  -1  664.03   37.00
 -13  -5   1  120.69   18.20
  13  -5  -1  109.29   22.00
  13   5  -1   72.09   13.10
  13   5  -1  107.69   14.50
 -13   5   1   95.09   15.20
 -11  -5   1   99.59   13.60
  11  -5  -1  102.99   18.10
  11   5  -1   93.29   13.00
 -11   5   1  100.99   19.20
  11   5  -1  125.29   16.50
 -11   5   1  126.99   15.00
   9  -5  -1  117.19   18.30
  -9  -5   1  125.69   13.20
   9   5  -1   97.69   12.60
  -9   5   1  102.99   12.40
  -9   5   1  101.19   15.50
   9   5  -1  100.69   12.40
  -7  -5   1  214.68   14.80
   7  -5  -1  206.48   22.90
  -7  -5   1  227.38   16.80
  -7   5   1  239.78   18.90
   7   5  -1  243.28   18.70
  -7   5   1  211.78   15.90
   5  -5  -1  231.28   21.80
  -5  -5   1  231.68   14.60
  -5  -5   1  234.88   14.10
  -5  -5   1  247.78   17.10
  -5   5   1  233.78   13.20
   5   5  -1  227.78   18.10
   5   5  -1  220.68   18.10
  -5   5   1  237.88   16.00
  -5   5   1  214.18   13.50
   3  -5  -1  197.98   18.20
  -3  -5   1  182.28   13.90
   3   5  -1  165.08   13.60
  -3   5   1  188.58   12.30
  -3   5   1  159.58   12.10
  -3   5   1  159.48   12.70
   3   5  -1  154.58   15.50
   1  -5  -1  304.37   22.30
  -1  -5   1  308.67   18.60
  -1   5   1  304.27   18.00
   1   5  -1  297.57   16.90
   1   5  -1  299.87   18.00
   1   5  -1  284.87   21.90
  -1   5   1  318.37   18.20
   1  -5   1  239.38   14.80
  -1  -5  -1  213.58   14.40
   1   5   1  198.58   14.80
   1   5   1  199.98   17.10
  -1   5  -1  210.68   13.40
  -1   5  -1  231.08   16.00
   3  -5   1  168.68   18.80
   3  -5   1  165.48   12.30
  -3  -5  -1  177.98   13.60
  -3   5  -1  200.38   18.00
  -3   5  -1  157.98   14.80
   3   5   1  192.48   15.10
   3   5   1  145.99   15.80
   3   5   1  214.28   15.00
  -3   5  -1  172.98   12.20
  -3   5  -1  172.38   12.60
   5  -5   1  217.98   13.20
  -5  -5  -1  218.68   14.10
  -5  -5  -1  206.78   15.60
  -5  -5  -1  216.78   18.40
   5  -5   1  174.18   20.10
  -5   5  -1  207.28   21.20
  -5   5  -1  206.48   14.90
   5   5   1  212.28   17.60
  -5   5  -1  210.08   13.00
   5   5   1  186.58   16.20
  -7  -5  -1  119.79   14.20
   7  -5   1  120.69   16.70
  -7  -5  -1  122.19   14.80
   7   5   1  109.79   14.50
   7   5   1   93.39   11.70
  -7   5  -1  101.79   12.40
   9  -5   1   90.59   16.90
  -9  -5  -1  124.49   15.60
   9   5   1  104.79   13.80
   9   5   1   89.59   12.90
  -9   5  -1  142.19   14.90
  -9   5  -1   63.39   17.10
  11  -5   1  114.29   21.30
 -11  -5  -1  142.69   20.90
  11   5   1  141.09   16.60
 -11   5  -1  128.89   15.80
  11   5   1  103.49   15.30
 -10  -6   1 1673.23   74.59
  10  -6  -1 1746.13   88.29
 -10   6   1 1641.54   77.09
 -10   6   1 1553.44   79.99
  10   6  -1 1591.44   77.69
  10   6  -1 1570.04   76.69
  -8  -6   1 2003.90   84.49
   8  -6  -1 1979.00   96.29
   8   6  -1 1855.61   87.49
   8   6  -1 1898.11   87.79
  -8   6   1 1785.32   86.49
  -8   6   1 1850.31   86.39
  -6  -6   1 2189.38   89.79
   6  -6  -1 2140.19  100.29
  -6   6   1 1944.81   90.29
   6   6  -1 1935.21   93.59
  -6   6   1 2041.20   91.89
   6   6  -1 2011.30   92.79
   4   6  -1 2090.09   89.09
  -4   6   1 2008.00   89.09
   4   6  -1 2034.90   95.09
   2  -6  -1 2751.72  120.29
   2   6  -1 2629.14  111.89
  -2   6   1 2520.35  112.59
   2   6  -1 2535.35  118.29
  -2   6   1 2557.64  113.29
   0   6   1 2577.84  110.69
   0   6   1 2410.16  114.39
   0   6  -1 2568.04  109.59
   0   6  -1 2511.85  116.59
   0   6   1 2606.24  111.39
   2   6   1 2370.76  107.99
   2   6   1 2414.86  106.49
  -2   6  -1 2413.46  104.69
   4  -6   1 2555.14  117.09
  -4  -6  -1 2547.05  108.89
  -4   6  -1 2365.96  108.09
  -4   6  -1 2655.13  112.99
  -4   6  -1 2395.16  107.59
  -4   6  -1 2472.25  105.59
   4   6   1 2395.16  109.79
   4   6   1 2451.65  110.49
   6  -6   1 2404.36  107.29
  -6  -6  -1 2267.27   97.99
  -6   6  -1 2008.80   97.29
   6   6   1 2182.18   99.49
   6   6   1 2119.69   97.19
  -6   6  -1 2159.78   97.39
   8  -6   1 1877.91   93.89
  -8  -6  -1 1983.00   86.19
  -8  -6  -1 1874.71   89.59
   8   6   1 1900.11   86.89
   8   6   1 1736.73   82.69
  -8   6  -1 1739.73   87.69
  -8   6  -1 1815.22   84.99
   5  -7  -1   37.20   17.00
  -5   7   1   37.40    9.80
   5   7  -1   30.30    7.90
   5   7  -1   35.30   12.50
  -5   7   1   37.10    9.90
   5   7  -1   24.10   10.90
   3   7  -1   42.00    8.50
  -3   7   1   48.00    9.80
  -3   7   1   61.99   10.30
   3   7  -1   25.00   10.00
   3   7  -1   43.00   13.70
   1   7  -1   50.89   14.80
   1   7  -1   73.69    9.80
   1   7  -1   37.80   10.40
  -1   7   1   48.00   10.70
  -1   7   1   76.49   15.00
  -1   7   1   70.89   10.90
  -1   7  -1   52.89   10.50
  -1   7  -1   44.60   14.70
   1   7   1   64.89   11.70
   1   7   1   72.69   10.60
  -3   7  -1   33.20   14.60
  -3   7  -1   33.30    9.40
   3   7   1   33.20   10.80
   3   7   1   38.90    8.90
   3   7   1   26.90   12.10
  -3   7  -1   28.10    8.20
  -5  -7  -1   74.89   12.40
   5  -7   1  103.39   22.30
  -5   7  -1   83.19   10.80
   5   7   1   48.90   13.10
   5   7   1   81.39   14.10
  -5   7  -1   75.99   11.90
  16   0  -2 1643.84   71.29
 -16   0   2 1568.14   85.99
 -16   0   2 1546.65   77.89
  16   0  -2 1604.54   77.49
 -14   0   2 2459.85  107.09
  14   0  -2 2238.68  100.99
  14   0  -2 2367.26  101.49
  14   0  -2 2435.26  107.09
 -14   0   2 2282.77  113.69
  12   0  -2 3445.86  138.69
 -12   0   2 3238.38  142.69
  12   0  -2 3243.48  143.69
 -12   0   2 3260.17  148.89
  12   0  -2 3255.77  138.79
  10   0  -2 3921.81  163.48
  10   0  -2 3740.73  164.78
 -10   0   2 4131.59  163.58
  10   0  -2 4095.69  168.48
 -10   0   2 3669.43  171.08
  -8   0   2 6454.75  267.87
  -8   0   2 6425.56  274.17
   8   0  -2 6577.94  268.07
   8   0  -2 6423.86  271.77
   8   0  -2 6427.66  268.87
  -8   0   2 6594.14  269.87
   6   0  -2 6020.10  259.07
  -6   0   2 6110.79  260.67
  -6   0   2 6264.97  259.37
  -6   0   2 6192.88  256.17
   6   0  -2 6402.56  256.67
   6   0  -2 6320.07  256.37
  -6   0   2 6153.78  256.87
  -4   0   2 8831.32  354.86
  -4   0   2 8613.24  351.56
   4   0  -2 8714.33  351.46
   4   0  -2 8366.66  354.56
  -4   0   2 8350.46  353.46
  -4   0   2 8716.03  351.76
   4   0  -2 8248.08  353.56
   2   0  -2 8919.01  374.36
  -2   0   2 9062.39  373.46
  -2   0   2 9324.37  372.66
  -2   0   2 8921.51  373.76
   2   0  -2 8910.81  375.26
  -2   0   2 9309.97  375.46
   0   0   2 5347.77  229.58
   0   0  -2 5573.64  228.88
   0   0  -2 5560.44  228.18
   0   0   2 5546.15  231.98
   0   0   2 5578.34  228.08
   0   0   2 5516.45  229.08
   0   0  -2 5635.14  229.78
   0   0  -2 5484.35  231.88
   2   0   2 5975.80  251.97
  -2   0  -2 6029.50  251.47
  -2   0  -2 5991.00  252.37
   2   0   2 6065.39  250.77
  -2   0  -2 6333.67  250.37
   2   0   2 5962.50  252.57
  -4   0  -2 5654.93  237.68
   4   0   2 5605.84  240.08
  -4   0  -2 5849.41  240.28
  -4   0  -2 5608.44  237.58
   4   0   2 5859.11  237.28
   4   0   2 5754.72  238.58
  -6   0  -2 5311.87  223.68
   6   0   2 5251.67  223.18
   6   0   2 5426.86  222.58
  -6   0  -2 5442.46  226.18
  -6   0  -2 5234.08  222.18
  -8   0  -2 4447.35  186.98
  -8   0  -2 4317.97  184.88
  -8   0  -2 4045.70  183.08
   8   0   2 4393.06  183.08
   8   0   2 4476.35  183.48
 -10   0  -2 2874.11  128.09
  10   0   2 2921.01  123.89
  10   0   2 2780.92  122.39
 -10   0  -2 2753.82  126.39
  10   0   2 2939.11  123.79
  12   0   2 2351.46  102.99
 -12   0  -2 2250.17  107.39
  12   0   2 2303.07  102.39
  14   0   2 2017.50   91.89
  14   0   2 2060.69   91.59
 -14   0  -2 1886.21   96.49
 -17  -1   2   65.09   15.90
 -17  -1   2   60.99   24.30
  17  -1  -2   52.89   14.30
  17   1  -2   44.50   13.10
 -17   1   2   65.99   13.70
 -17   1   2   57.99   23.90
  17   1  -2   46.00   10.00
  15  -1  -2  132.09   16.70
 -15  -1   2  104.29   20.90
 -15  -1   2  116.69   17.60
 -15   1   2  129.29   15.70
  15   1  -2  110.99   12.50
  15   1  -2  113.49   15.40
 -13  -1   2  162.68   18.60
 -13  -1   2  145.59   20.60
  13  -1  -2  163.58   16.50
  13  -1  -2  158.08   10.40
  13   1  -2  159.38   16.20
 -13   1   2  158.68   15.10
 -13   1   2  148.29   20.30
  13   1  -2  174.08   12.60
 -11  -1   2  186.48   12.20
  11  -1  -2  188.38   10.70
  11  -1  -2  189.18   15.90
 -11  -1   2  168.68   18.50
 -11  -1   2  170.58   16.30
  11  -1  -2  178.28   10.10
  11   1  -2  152.98   12.50
 -11   1   2  193.38   14.20
  11   1  -2  183.78   13.60
  11   1  -2  178.78   15.00
 -11   1   2  190.98   19.70
  -9  -1   2  274.17   19.70
   9  -1  -2  254.17   12.50
  -9  -1   2  248.28   17.00
  -9  -1   2  264.27   14.30
   9  -1  -2  264.37   17.70
  -9  -1   2  260.67   19.00
   9  -1  -2  244.38   14.80
  -9   1   2  240.88   19.40
   9   1  -2  246.38   14.40
  -9   1   2  214.68   16.90
   9   1  -2  254.37   14.60
   9   1  -2  255.07   17.50
  -7  -1   2  478.75   24.00
   7  -1  -2  482.95   25.60
   7  -1  -2  470.35   22.80
  -7  -1   2  431.66   25.80
  -7  -1   2  509.55   26.30
  -7  -1   2  500.55   22.60
   7   1  -2  457.95   22.10
  -7   1   2  468.65   25.30
   7   1  -2  477.65   22.70
  -7   1   2  483.25   26.60
   7   1  -2  457.65   24.40
  -7   1   2  475.45   23.00
  -5  -1   2  399.16   18.90
  -5  -1   2  408.96   20.30
   5  -1  -2  387.86   18.70
   5  -1  -2  414.26   21.80
  -5  -1   2  398.06   21.10
  -5  -1   2  407.56   21.60
   5  -1  -2  400.06   21.10
   5  -1  -2  410.86   18.30
  -5   1   2  384.16   20.50
   5   1  -2  402.86   20.50
   5   1  -2  383.16   18.80
  -5   1   2  398.46   18.80
  -5   1   2  403.16   17.50
   5   1  -2  384.76   17.70
  -5   1   2  375.96   21.20
   5   1  -2  415.06   21.70
   3  -1  -2  798.02   37.10
  -3  -1   2  868.11   38.10
  -3  -1   2  900.91   38.60
   3  -1  -2  893.61   38.10
  -3  -1   2  895.91   36.60
  -3   1   2  819.82   36.20
  -3   1   2  773.42   37.00
   3   1  -2  818.62   37.90
  -3   1   2  825.32   36.20
   3   1  -2  843.42   36.50
   3   1  -2  790.92   38.00
  -3   1   2  829.62   38.10
  -1  -1   2  995.30   44.30
   1  -1  -2  959.50   41.80
   1  -1  -2 1017.40   42.70
   1  -1  -2  955.40   41.60
  -1  -1   2  947.21   41.80
  -1  -1   2  956.00   43.00
   1   1  -2  980.90   44.10
  -1   1   2  973.60   41.80
   1   1  -2  944.71   41.70
   1   1  -2  996.60   43.20
  -1   1   2  968.40   41.30
  -1   1   2  976.90   43.70
  -1   1   2  952.50   42.60
  -1  -1  -2  261.17   14.20
  -1  -1  -2  270.27   14.10
   1  -1   2  260.17   13.50
   1  -1   2  254.47   13.50
   1  -1   2  245.98   14.30
  -1   1  -2  277.17   17.30
  -1   1  -2  271.27   13.40
  -1   1  -2  276.27   13.60
   1   1   2  283.17   14.40
  -1   1  -2  277.47   14.50
   3  -1   2  485.45   23.30
   3  -1   2  493.65   23.20
   3  -1   2  418.36   22.90
  -3  -1  -2  478.65   24.70
  -3  -1  -2  475.25   22.60
  -3   1  -2  460.25   23.30
   3   1   2  452.45   24.30
   3   1   2  464.65   22.70
  -3   1  -2  459.75   22.60
  -3   1  -2  468.65   23.10
   5  -1   2  307.37   18.30
  -5  -1  -2  319.87   19.90
   5  -1   2  286.47   20.50
   5  -1   2  286.47   17.00
  -5  -1  -2  290.07   16.40
  -5   1  -2  282.27   17.40
   5   1   2  304.37   16.80
  -5   1  -2  303.87   15.90
   5   1   2  302.67   14.80
  -5   1  -2  302.77   17.60
   7  -1   2  370.16   21.20
  -7  -1  -2  371.06   23.70
   7  -1   2  354.66   20.30
  -7  -1  -2  329.67   18.80
  -7  -1  -2  305.37   20.80
  -7   1  -2  337.27   20.60
   7   1   2  318.17   17.60
  -7   1  -2  328.37   17.60
  -7   1  -2  351.16   22.80
  -9  -1  -2  235.48   19.70
   9  -1   2  209.18   17.00
  -9  -1  -2  172.78   18.60
   9  -1   2  169.38   15.40
   9   1   2  210.08   14.20
  -9   1  -2  178.48   12.60
   9   1   2  207.58   15.00
  -9   1  -2  192.68   16.20
 -11  -1  -2   83.59   17.10
  11  -1   2  124.79   13.80
  11  -1   2  101.19   12.20
  11  -1   2  105.29   13.30
 -11  -1  -2   87.29   15.20
  11   1   2  115.29   14.00
  11   1   2  106.89   12.50
 -11   1  -2  117.29   15.00
 -13  -1  -2  182.88   22.70
  13  -1   2  192.38   21.10
  13  -1   2  186.98   20.00
  13   1   2  142.39   17.60
  13   1   2  168.58   18.00
 -13   1  -2  178.58   20.80
 -15  -1  -2   42.80   17.80
  15  -1   2   59.19   16.50
  15  -1   2   65.09   15.10
  15   1   2   24.10   13.20
 -15   1  -2   52.29   14.20
  15   1   2   64.69   13.40
 -16  -2   2  573.14   53.59
  16  -2  -2  528.65   38.50
 -16   2   2  569.34   36.30
  16   2  -2  586.54   36.50
 -16   2   2  623.54   48.70
  16   2  -2  628.04   33.20
 -14  -2   2  601.54   47.50
  14  -2  -2  561.84   38.30
 -14  -2   2  627.74   42.90
  14   2  -2  631.74   36.10
  14   2  -2  636.14   33.00
 -14   2   2  653.33   45.00
 -14   2   2  683.93   36.20
  12  -2  -2  861.21   46.80
 -12  -2   2  922.21   49.80
 -12  -2   2  791.02   48.80
 -12   2   2  920.91   43.70
  12   2  -2  876.61   44.30
 -12   2   2  862.01   49.60
 -10  -2   2 1441.66   66.09
  10  -2  -2 1395.26   70.09
 -10  -2   2 1342.27   70.79
 -10  -2   2 1580.94   72.79
  10   2  -2 1458.65   67.89
 -10   2   2 1623.94   73.59
 -10   2   2 1587.44   67.49
  -8  -2   2 1505.65   70.49
   8  -2  -2 1531.75   69.99
   8  -2  -2 1454.35   66.29
  -8  -2   2 1454.05   67.69
   8   2  -2 1514.75   67.79
   8   2  -2 1494.45   65.39
  -8   2   2 1600.44   75.29
   8   2  -2 1486.95   66.19
  -8   2   2 1527.95   70.69
  -8   2   2 1507.35   66.39
  -6  -2   2 1418.76   65.49
   6  -2  -2 1394.56   68.69
  -6  -2   2 1407.16   68.39
  -6  -2   2 1329.87   65.69
  -6  -2   2 1431.06   68.79
   6   2  -2 1587.04   67.89
   6   2  -2 1609.14   69.09
  -6   2   2 1686.43   71.29
  -6   2   2 1634.84   69.29
  -6   2   2 1597.34   66.29
   6   2  -2 1599.44   65.09
   6   2  -2 1600.34   68.09
  -4  -2   2 2865.01  118.09
   4  -2  -2 2796.52  114.79
  -4  -2   2 2723.33  116.29
  -4  -2   2 2682.13  118.59
   4  -2  -2 2855.71  118.69
   4  -2  -2 2830.32  117.99
  -4   2   2 2666.33  117.39
   4   2  -2 2735.23  117.59
  -4   2   2 2761.92  116.19
  -4   2   2 2807.42  116.29
   4   2  -2 2798.32  118.29
  -4   2   2 2853.21  117.89
  -4   2   2 2612.04  115.49
   4   2  -2 2677.73  116.09
   2  -2  -2 2705.73  123.29
  -2  -2   2 2778.52  123.99
   2  -2  -2 2790.82  122.59
  -2  -2   2 2834.32  122.59
   2  -2  -2 2796.22  122.19
   2  -2  -2 2906.11  123.19
   2   2  -2 2985.10  122.49
   2   2  -2 3121.89  123.89
  -2   2   2 2975.70  122.99
  -2   2   2 3119.49  123.69
   2   2  -2 2935.91  124.89
  -2   2   2 3012.60  122.59
  -2   2   2 3089.09  122.89
   0  -2   2  590.94   28.30
   0  -2  -2  573.14   29.40
   0  -2  -2  616.04   29.60
   0  -2   2  609.34   29.10
   0  -2  -2  631.54   30.80
   0   2  -2  668.83   32.30
   0   2   2  686.93   30.00
   0   2  -2  652.93   31.70
   0   2   2  676.53   28.70
   0   2   2  684.83   31.80
   0   2  -2  691.43   28.60
   0   2   2  681.73   30.00
   0   2  -2  675.33   29.10
   0   2  -2  682.33   31.70
  -2  -2  -2 1884.91   86.79
   2  -2   2 1891.51   84.89
   2  -2   2 1947.31   85.39
  -2  -2  -2 1897.51   86.09
   2  -2   2 1876.01   87.59
  -2  -2  -2 1974.20   89.39
  -2   2  -2 2180.08   91.19
  -2   2  -2 2151.58   85.69
   2   2   2 2065.49   87.09
   2   2   2 2088.29   86.49
  -2   2  -2 2104.69   85.19
  -2   2  -2 2127.29   88.39
   4  -2   2 1666.63   75.89
   4  -2   2 1601.44   74.09
   4  -2   2 1681.73   72.79
  -4  -2  -2 1517.95   75.89
  -4  -2  -2 1666.93   74.29
   4   2   2 1816.22   74.79
  -4   2  -2 1859.11   74.79
  -4   2  -2 1827.32   73.69
   6  -2   2  960.70   48.80
   6  -2   2 1055.69   46.70
  -6  -2  -2  917.51   46.00
  -6  -2  -2 1005.40   51.19
   6   2   2 1038.00   44.80
  -6   2  -2 1049.00   49.90
   6   2   2 1055.09   54.69
  -6   2  -2 1067.79   45.70
  -6   2  -2 1133.29   48.80
   6   2   2 1022.20   47.70
   8  -2   2 1438.16   73.69
  -8  -2  -2 1598.54   77.89
   8   2   2 1668.13   69.89
  -8   2  -2 1635.84   69.29
  -8   2  -2 1727.43   74.29
   8   2   2 1595.44   72.59
  10  -2   2  815.92   44.00
 -10  -2  -2  857.91   48.40
  10   2   2  829.72   39.30
 -10   2  -2  815.32   43.50
  10   2   2  850.01   42.20
  12  -2   2  509.55   28.20
  12  -2   2  507.95   34.30
  12  -2   2  532.75   35.90
 -12  -2  -2  606.74   40.60
 -12   2  -2  628.44   35.60
  12   2   2  632.74   33.60
  12   2   2  626.94   36.40
  14  -2   2  607.34   40.50
 -14  -2  -2  707.73   46.40
  14   2   2  648.74   38.40
 -14   2  -2  662.43   41.30
  14   2   2  621.94   35.80
  15  -3  -2   73.09   15.90
 -15  -3   2   77.19   21.90
 -15   3   2   62.59   11.80
 -15   3   2   43.50   19.10
  15   3  -2   67.69   11.40
  13  -3  -2  214.78   22.50
 -13  -3   2  185.78   24.70
 -13  -3   2  182.18   23.50
 -13   3   2  207.58   26.00
  13   3  -2  215.08   18.70
 -13   3   2  191.08   17.00
  11  -3  -2  113.59   15.00
 -11  -3   2  113.19   11.30
 -11  -3   2  111.19   15.80
 -11  -3   2  113.79   14.80
 -11   3   2  123.39   16.90
  11   3  -2  128.49   14.00
 -11   3   2  122.39   11.90
  11   3  -2  111.79   13.40
  -9  -3   2  176.08   14.30
  -9  -3   2  198.68   17.40
  -9  -3   2  168.18   12.80
   9  -3  -2  174.78   17.40
   9   3  -2  170.68   13.80
  -9   3   2  193.98   18.10
  -9   3   2  194.28   13.30
   9   3  -2  172.18   14.40
   7  -3  -2  400.86   24.60
  -7  -3   2  368.26   18.90
  -7  -3   2  383.26   20.60
  -7  -3   2  361.66   24.80
  -7  -3   2  363.66   22.70
   7   3  -2  384.56   20.20
   7   3  -2  389.56   26.00
  -7   3   2  381.26   20.50
  -7   3   2  371.76   23.00
   5  -3  -2  309.17   20.50
  -5  -3   2  303.67   20.60
  -5  -3   2  316.57   15.40
  -5  -3   2  311.27   17.80
  -5  -3   2  295.57   20.80
  -5   3   2  324.17   17.80
   5   3  -2  354.96   20.00
   5   3  -2  333.47   18.80
  -5   3   2  340.27   15.20
  -5   3   2  314.17   19.40
   5   3  -2  321.67   17.10
  -5   3   2  337.87   16.20
   5   3  -2  324.07   17.80
  -5   3   2  344.57   19.10
  -5   3   2  334.87   17.70
  -3  -3   2  325.37   18.60
   3  -3  -2  339.07   20.10
   3  -3  -2  308.97   17.70
  -3  -3   2  315.67   17.90
  -3   3   2  381.56   18.40
   3   3  -2  361.56   20.80
  -3   3   2  356.16   18.30
   3   3  -2  356.56   15.90
  -3   3   2  351.06   16.80
  -3   3   2  357.46   18.00
  -3   3   2  330.87   18.90
   3   3  -2  358.76   16.50
  -3   3   2  343.37   17.40
   3   3  -2  344.87   18.00
   3   3  -2  339.07   21.80
   1  -3  -2  426.96   21.20
  -1  -3   2  391.56   23.10
   1  -3  -2  436.06   22.20
  -1  -3   2  434.96   21.10
   1  -3  -2  432.66   20.30
   1   3  -2  442.96   21.60
   1   3  -2  374.86   20.30
   1   3  -2  431.76   19.70
   1   3  -2  447.26   24.20
  -1   3   2  429.76   21.10
  -1   3   2  428.46   21.60
   1   3  -2  418.96   19.50
  -1   3   2  426.56   21.60
  -1   3   2  427.66   21.00
   1  -3   2  712.93   35.80
  -1  -3  -2  684.73   32.70
   1  -3   2  693.93   31.60
   1  -3   2  717.83   31.40
  -1  -3  -2  730.73   33.50
   1   3   2  670.83   32.60
   1   3   2  686.93   34.70
  -1   3  -2  695.53   35.50
  -1   3  -2  685.13   31.30
  -1   3  -2  704.73   31.40
   1   3   2  690.23   31.90
  -1   3  -2  668.53   35.30
   1   3   2  669.33   31.50
  -3  -3  -2   90.39   12.40
   3  -3   2  113.79   10.30
   3  -3   2  116.19   12.00
   3  -3   2  111.89    8.10
   3   3   2  142.79   11.70
   3   3   2  131.59    8.10
   3   3   2  132.49    8.50
   3   3   2  133.99   10.60
   3   3   2  118.49    9.90
  -3   3  -2  116.89   12.90
  -3   3  -2  128.49   13.60
  -3   3  -2  126.89    8.40
  -3   3  -2  139.59    9.40
  -5  -3  -2  420.96   25.80
   5  -3   2  439.46   21.30
   5  -3   2  440.46   26.70
  -5   3  -2  453.65   22.60
   5   3   2  453.25   24.30
   5   3   2  464.55   21.20
  -5   3  -2  463.15   23.90
   5   3   2  460.05   21.90
  -7  -3  -2  204.38   14.20
   7  -3   2  204.88   12.30
   7  -3   2  253.67   19.30
  -7  -3  -2  226.78   19.80
  -7   3  -2  247.28   13.60
   7   3   2  223.58   13.00
  -7   3  -2  219.28   16.00
   7   3   2  233.88   16.10
   9  -3   2  126.49   16.30
  -9  -3  -2  109.99   16.30
  -9  -3  -2   92.49   11.90
   9   3   2  132.49   10.70
  -9   3  -2  129.09   14.10
   9   3   2  120.19   13.10
 -11  -3  -2  174.38   22.80
  11  -3   2  193.38   21.60
 -11  -3  -2  229.78   22.50
 -11   3  -2  206.78   18.90
  11   3   2  202.78   15.30
  11   3   2  178.28   18.00
  13  -3   2   67.79   15.30
 -13  -3  -2   37.80   18.30
  13   3   2   68.39   13.80
  13   3   2   91.09   11.90
 -13   3  -2   93.09   15.80
 -14  -4   2 1795.22   82.89
  14  -4  -2 1687.33   84.09
 -14   4   2 1548.74   76.89
 -14   4   2 1494.95   85.09
  14   4  -2 1595.84   75.89
  12  -4  -2 2077.29   99.09
 -12  -4   2 2225.98   94.09
  12   4  -2 1925.71   92.59
 -12   4   2 1977.80   92.49
 -12   4   2 2006.20   99.19
 -10  -4   2 2639.54  122.49
  10  -4  -2 2912.01  129.69
 -10  -4   2 2711.23  119.29
 -10   4   2 2971.90  130.69
  10   4  -2 2733.93  119.79
  10   4  -2 2515.25  117.39
 -10   4   2 2600.34  121.29
   8  -4  -2 3184.48  146.49
  -8  -4   2 3401.66  143.49
  -8  -4   2 3381.66  141.79
  -8  -4   2 3369.46  138.69
   8   4  -2 3189.28  140.29
  -8   4   2 3059.19  140.69
  -8   4   2 3385.26  144.39
   8   4  -2 3315.57  142.69
  -6  -4   2 3888.11  159.68
   6  -4  -2 4046.70  164.48
  -6  -4   2 3842.12  156.08
  -6  -4   2 3798.32  159.38
   6   4  -2 3611.34  160.78
  -6   4   2 3769.12  159.98
  -6   4   2 3547.04  158.38
   6   4  -2 3405.86  157.68
  -4  -4   2 4387.46  179.98
   4  -4  -2 4247.38  183.58
  -4  -4   2 4296.87  180.38
   4   4  -2 4162.18  178.28
   4   4  -2 4157.68  183.18
  -4   4   2 4360.26  177.88
  -4   4   2 4336.57  179.48
  -4   4   2 4195.68  178.48
  -4   4   2 4272.87  180.08
  -2  -4   2 4938.61  198.58
   2  -4  -2 4853.91  200.88
   2   4  -2 4686.23  202.18
  -2   4   2 4660.03  199.48
   2   4  -2 4653.53  196.38
   2   4  -2 4758.42  196.08
  -2   4   2 4575.94  197.48
   2   4  -2 4617.34  198.18
  -2   4   2 4801.22  197.38
   2   4  -2 4693.83  196.38
  -2   4   2 4622.14  196.28
  -2   4   2 4795.22  198.38
   0  -4  -2 3604.54  145.79
   0  -4  -2 3612.04  144.69
   0  -4   2 3600.74  143.89
   0   4   2 3375.96  144.59
   0   4   2 3291.17  144.39
   0   4  -2 3365.86  142.49
   0   4  -2 3373.26  143.69
   0   4   2 3182.08  143.69
   0   4  -2 3376.36  142.79
   0   4  -2 3324.77  143.19
   0   4  -2 3306.97  148.09
   2  -4   2 3665.23  147.69
   2  -4   2 3459.25  147.79
   2  -4   2 3530.05  153.38
  -2  -4  -2 3475.85  149.29
  -2  -4  -2 3579.24  148.49
  -2   4  -2 3521.15  147.89
   2   4   2 3491.95  148.19
  -2   4  -2 3418.66  151.88
  -2   4  -2 3386.76  147.09
   2   4   2 3562.24  148.49
   2   4   2 3485.35  149.49
  -4  -4  -2 3227.28  149.49
   4  -4   2 3473.25  144.19
  -4  -4  -2 3514.65  147.89
   4  -4   2 3528.15  151.28
  -4   4  -2 3332.87  143.99
  -4   4  -2 3476.45  146.09
  -4   4  -2 3385.66  152.18
   4   4   2 3524.75  147.69
   4   4   2 3415.46  144.89
   4   4   2 3488.15  144.59
   6  -4   2 3008.20  119.39
  -6  -4  -2 3079.39  126.09
   6   4   2 2767.72  119.79
  -6   4  -2 2742.23  122.69
   6   4   2 2791.52  123.89
  -6   4  -2 2727.03  120.09
   6   4   2 2776.62  120.49
  -8  -4  -2 2674.93  125.19
   8   4   2 2793.72  116.89
   8   4   2 2726.83  117.59
  -8   4  -2 2769.92  121.39
   8   4   2 2819.82  124.29
  10  -4   2 1720.53   81.69
 -10  -4  -2 1502.15   82.49
 -10   4  -2 1605.24   77.19
  10   4   2 1644.04   76.79
  10   4   2 1695.53   72.19
 -12  -4  -2 1735.23   87.69
  12  -4   2 1687.63   81.89
 -12   4  -2 1510.65   76.99
  12   4   2 1594.94   76.79
  12   4   2 1500.65   70.49
 -13  -5   2   52.29   12.10
  13  -5  -2   51.79   16.30
  13   5  -2   56.59   12.30
 -13   5   2  101.99   14.90
  13   5  -2   78.99   14.70
 -11  -5   2   74.19   10.10
  11  -5  -2   59.89   15.80
 -11   5   2   73.79   11.10
 -11   5   2   51.59   15.50
  11   5  -2   83.59   12.90
  -9  -5   2  103.89   12.70
   9  -5  -2  135.59   19.30
  -9  -5   2  115.19   11.00
   9   5  -2  119.09   14.70
  -9   5   2   89.09   15.20
  -9   5   2  120.29   12.70
   9   5  -2  101.69   13.80
  -7  -5   2  143.49   14.50
   7  -5  -2  179.48   21.00
  -7  -5   2  127.19   14.50
  -7  -5   2  132.09   10.70
   7   5  -2  118.29   13.50
  -7   5   2  146.89   13.10
   7   5  -2  145.39   15.50
  -7   5   2  141.59   15.10
  -5  -5   2  116.39   12.50
  -5  -5   2  148.69   13.10
   5  -5  -2  126.79   16.50
  -5   5   2  135.49   11.90
  -5   5   2  119.49   10.70
   5   5  -2  102.89   13.60
   5   5  -2  112.09   14.10
  -5   5   2  115.39   11.40
  -5   5   2  133.39   10.00
   5   5  -2  114.89    9.20
  -3  -5   2  210.28   15.30
   3  -5  -2  202.68   18.80
   3   5  -2  215.28   18.50
  -3   5   2  227.78   15.20
  -3   5   2  188.28   13.90
   3   5  -2  217.18   12.70
  -1  -5   2  149.99   12.50
   1  -5  -2  153.78   15.40
  -1   5   2  149.39   12.40
   1   5  -2  149.79   16.50
   1   5  -2  145.19   11.80
   1   5  -2  145.09   10.30
   1  -5   2   84.59    9.00
  -1  -5  -2   60.99    8.20
  -1   5  -2   60.29    7.50
  -1   5  -2   71.39    7.80
   1   5   2   62.09    9.80
   1   5   2   56.59    8.60
  -1   5  -2   52.09   11.60
   3  -5   2  121.39   12.70
   3  -5   2  177.38   18.70
  -3  -5  -2  138.09   10.90
  -3  -5  -2  151.18    9.70
  -3  -5  -2  136.09   13.00
  -3   5  -2  143.09   11.90
   3   5   2  136.89   13.50
  -3   5  -2  156.28   11.70
   3   5   2  170.98   13.50
   3   5   2  137.89   15.50
   5  -5   2   98.19   17.20
  -5  -5  -2  100.39   15.00
  -5  -5  -2   88.39   10.80
   5  -5   2   98.39    9.60
  -5  -5  -2   73.59   10.80
   5   5   2   85.39   11.90
  -5   5  -2   91.09   10.60
  -5   5  -2   90.79   10.70
   5   5   2   85.59   10.50
  -5   5  -2   92.79   15.50
  -7  -5  -2  165.98   17.80
  -7  -5  -2  169.08   23.10
   7  -5   2  105.89   16.80
  -7   5  -2  140.69   21.00
   7   5   2  147.89   12.70
   7   5   2  120.89   13.10
   7   5   2  140.29   15.50
   9  -5   2   66.59   16.60
  -9  -5  -2   79.89   15.40
  -9   5  -2   85.09   12.70
   9   5   2   51.49   11.90
   9   5   2   79.49    9.90
 -11  -5  -2   39.90   18.60
  11  -5   2   53.89   17.30
 -11   5  -2   21.70   11.30
  11   5   2   30.60   12.60
  11   5   2   40.10   10.30
 -10  -6   2  679.93   37.20
  10  -6  -2  722.53   51.09
 -10   6   2  693.73   43.60
 -10   6   2  818.22   41.50
  10   6  -2  792.62   42.30
  10   6  -2  793.12   43.20
  -8  -6   2  825.12   41.10
   8  -6  -2  727.53   52.29
  -8   6   2  996.00   46.00
  -8   6   2  927.31   45.80
   6  -6  -2  836.32   52.59
  -6  -6   2  818.12   46.40
  -6   6   2  950.50   46.30
  -6   6   2  862.41   44.50
  -6   6   2  971.40   43.70
   6   6  -2 1018.80   53.89
   6   6  -2  970.60   42.60
  -4  -6   2 1135.19   62.49
   4  -6  -2 1095.39   63.69
   4   6  -2 1335.37   55.79
   4   6  -2 1302.17   65.19
  -4   6   2 1235.88   57.29
  -4   6   2 1309.47   59.09
   2  -6  -2 1097.69   61.19
  -2  -6   2 1080.49   56.99
  -2   6   2 1276.27   56.99
  -2   6   2 1329.57   60.59
   2   6  -2 1274.57   54.69
   0  -6   2  765.82   41.90
   0   6  -2  803.62   48.20
   0   6   2  890.41   45.60
   0   6  -2  892.61   40.60
   0   6   2  898.31   43.10
   0   6   2  863.71   42.30
   2  -6   2  941.31   48.50
  -2   6  -2 1049.00   56.49
  -2   6  -2 1014.60   45.40
  -2   6  -2 1062.29   48.60
   2   6   2 1102.19   51.49
   4  -6   2  804.72   42.30
   4  -6   2  765.82   51.49
  -4   6  -2  970.40   44.40
   4   6   2  951.70   47.20
   4   6   2  973.60   44.90
  -6  -6  -2  757.82   43.60
   6  -6   2  723.93   49.70
   6   6   2  913.31   41.00
  -6   6  -2  866.01   42.70
  -8  -6  -2  686.73   42.50
   8  -6   2  654.53   47.60
  -8  -6  -2  682.03   49.60
   8   6   2  740.43   42.10
  -8   6  -2  719.83   50.79
  -8   6  -2  822.32   40.90
   5  -7  -2  121.19   21.70
   5   7  -2  120.69   13.40
  -5   7   2  156.18   17.40
  -5   7   2  135.29   15.80
   5   7  -2  100.39   17.60
   3   7  -2   78.29    9.60
  -3   7   2   66.99   11.50
  -3   7   2   67.79   11.60
  -1  -7   2  168.68   18.30
  -1   7   2  175.08   20.90
   1   7  -2  181.38   23.70
  -1   7   2  159.58   29.30
  -1   7   2  137.39   15.60
   1   7  -2  129.89   14.00
   1  -7   2  119.49   14.70
  -1   7  -2  132.39   14.10
   1   7   2  159.48   18.80
   1   7   2  138.19   14.80
   1   7   2  122.49   17.00
  -1   7  -2   97.89   18.30
  -3   7  -2   64.99   16.30
   3   7   2   58.19   13.10
  -3   7  -2   63.89   10.70
   3   7   2   47.20   12.40
  18   0  -3  455.65   25.90
 -18   0   3  457.45   34.00
  18   0  -3  362.96   31.70
 -16   0   3  720.13   51.99
  16   0  -3  780.02   44.20
  16   0  -3  775.22   37.10
 -14   0   3 1105.69   53.29
  14   0  -3 1019.70   48.80
 -14   0   3 1025.50   59.69
  14   0  -3 1133.99   55.19
 -12   0   3 1076.99   51.29
  12   0  -3 1014.30   49.40
  12   0  -3 1132.39   54.39
 -12   0   3 1092.79   48.20
 -12   0   3 1096.59   57.99
 -10   0   3 1602.84   67.89
  10   0  -3 1549.74   68.79
  10   0  -3 1615.44   72.99
  10   0  -3 1667.23   68.49
 -10   0   3 1416.66   74.49
 -10   0   3 1617.64   69.99
  -8   0   3 1593.94   65.69
  -8   0   3 1495.65   69.49
  -8   0   3 1563.34   66.39
   8   0  -3 1531.05   65.89
   8   0  -3 1502.65   65.79
   8   0  -3 1520.55   69.59
  -8   0   3 1524.75   71.49
   8   0  -3 1560.84   71.69
  -6   0   3 1934.61   81.09
   6   0  -3 1882.01   83.99
   6   0  -3 1839.62   80.49
   6   0  -3 1892.01   85.39
  -6   0   3 2101.39   86.09
  -6   0   3 1968.80   83.79
   6   0  -3 1873.61   81.19
  -6   0   3 1887.51   80.79
  -4   0   3 5063.89  209.98
  -4   0   3 5020.40  212.18
  -4   0   3 5217.88  214.78
  -4   0   3 5192.88  211.08
   4   0  -3 5040.10  211.08
   4   0  -3 5013.30  212.78
  -2   0   3 2786.72  116.99
   2   0  -3 2707.93  119.29
   2   0  -3 2812.42  115.39
  -2   0   3 2786.72  119.39
   2   0  -3 2731.53  116.89
   2   0  -3 2828.22  116.99
  -2   0   3 2763.32  116.39
   0   0   3 2808.32  115.69
   0   0   3 2738.73  121.29
   0   0  -3 2815.02  117.99
   0   0  -3 2690.03  115.89
   0   0  -3 2687.43  116.69
   0   0   3 2775.02  118.09
   0   0  -3 2816.32  121.39
   0   0   3 2803.32  117.19
   2   0   3 2955.60  132.19
   2   0   3 3122.49  132.39
  -2   0  -3 3096.69  131.39
  -2   0  -3 3151.58  132.19
  -2   0  -3 3126.19  136.59
  -4   0  -3 1698.23   77.29
  -4   0  -3 1728.33   74.29
   4   0   3 1702.93   73.79
  -4   0  -3 1747.93   75.59
   4   0   3 1733.03   76.69
  -6   0  -3 1497.65   68.29
   6   0   3 1467.95   67.09
  -6   0  -3 1471.15   67.99
   6   0   3 1581.34   69.89
  -6   0  -3 1689.83   72.29
  -8   0  -3  726.83   39.20
   8   0   3  673.73   34.50
  -8   0  -3  656.63   36.70
   8   0   3  768.72   37.20
  -8   0  -3  717.23   36.70
 -10   0  -3 1166.68   57.29
  10   0   3 1060.09   53.29
 -10   0  -3 1056.99   55.69
  10   0   3 1085.29   51.69
  12   0   3  608.04   35.00
  12   0   3  641.64   36.60
 -12   0  -3  658.33   40.30
  14   0   3  474.95   34.10
 -14   0  -3  475.65   37.00
  14   0   3  494.95   31.80
 -17  -1   3   90.19   18.50
 -17  -1   3   75.69   22.10
  17  -1  -3  108.49   17.60
  17   1  -3   91.39   16.00
 -17   1   3   82.59   14.80
 -17   1   3  121.09   27.00
  17   1  -3   95.29   11.80
 -15  -1   3   86.49   20.00
  15  -1  -3   98.29    9.80
 -15  -1   3   78.89   15.20
  15  -1  -3   91.19   14.90
  15  -1  -3  111.39    9.60
 -15   1   3  124.29   20.80
 -15   1   3  137.89   22.20
 -13  -1   3  214.58   23.40
 -13  -1   3  228.98   19.60
 -13  -1   3  197.08   13.80
  13  -1  -3  206.48   18.60
  13  -1  -3  191.88   12.90
 -13   1   3  200.48   21.70
  13   1  -3  209.68   18.20
 -13   1   3  189.18   15.80
 -11  -1   3  192.28   12.30
  11  -1  -3  185.08   11.20
  11  -1  -3  188.58   16.30
 -11  -1   3  179.28   17.80
 -11  -1   3  183.38   15.50
  11   1  -3  191.48   12.60
 -11   1   3  186.28   13.50
  11   1  -3  173.78   13.10
 -11   1   3  187.88   10.40
  11   1  -3  170.08   15.20
 -11   1   3  213.18   20.10
  -9  -1   3  176.18   16.40
   9  -1  -3  208.08   11.40
   9  -1  -3  195.48   12.40
  -9  -1   3  222.38   14.20
   9  -1  -3  236.88   16.60
  -9  -1   3  185.68   16.20
  -9  -1   3  206.08   12.00
  -9   1   3  208.38   17.40
   9   1  -3  196.68   14.60
   9   1  -3  193.88   11.40
  -9   1   3  200.78   10.40
  -9   1   3  191.38   12.60
  -7  -1   3  690.13   30.70
   7  -1  -3  676.83   35.20
   7  -1  -3  708.13   30.40
  -7  -1   3  716.53   34.40
  -7  -1   3  677.93   30.80
   7  -1  -3  653.13   34.10
  -7  -1   3  600.44   34.30
   7  -1  -3  688.93   30.60
   7   1  -3  679.53   30.90
   7   1  -3  667.13   29.30
  -7   1   3  635.44   34.50
   7   1  -3  633.64   33.00
  -7   1   3  656.93   34.90
  -7   1   3  679.33   29.30
   7   1  -3  649.74   34.80
  -7   1   3  674.83   30.80
  -5  -1   3  229.38   12.40
  -5  -1   3  225.28   14.30
   5  -1  -3  225.48   13.50
  -5  -1   3  245.78   15.60
   5  -1  -3  205.78   14.50
   5  -1  -3  232.38   15.00
  -5   1   3  233.28   13.70
   5   1  -3  239.48   15.40
  -5   1   3  225.18   12.00
  -5   1   3  239.18   11.80
   5   1  -3  227.78   14.30
  -5   1   3  225.08   14.90
   5   1  -3  246.78   12.60
  -5   1   3  231.38   12.10
   3  -1  -3  434.06   23.80
   3  -1  -3  453.85   23.10
  -3  -1   3  468.05   23.40
   3  -1  -3  450.85   21.40
  -3  -1   3  471.95   22.00
  -3  -1   3  468.25   24.70
   3  -1  -3  453.35   23.70
  -3   1   3  472.95   22.10
   3   1  -3  484.35   21.90
   3   1  -3  512.45   23.90
  -3   1   3  454.85   21.40
  -3   1   3  480.85   24.60
   3   1  -3  470.95   24.40
  -3   1   3  444.06   22.50
  -1  -1   3  579.94   26.80
   1  -1  -3  609.34   26.70
   1  -1  -3  596.24   26.60
  -1  -1   3  610.34   31.10
   1  -1  -3  598.04   28.30
  -1  -1   3  596.34   27.60
  -1  -1   3  549.54   26.20
   1   1  -3  582.84   30.20
   1   1  -3  554.94   27.60
  -1   1   3  593.94   28.30
  -1   1   3  542.05   25.10
  -1   1   3  545.35   29.60
   1   1  -3  576.64   26.60
   1   1  -3  555.54   27.10
  -1   1   3  549.35   26.40
   1  -1   3  515.95   26.30
  -1  -1  -3  505.15   26.60
   1  -1   3  531.75   26.50
  -1  -1  -3  528.05   30.40
  -1  -1  -3  525.95   26.60
  -1   1  -3  566.04   26.20
  -1   1  -3  532.35   26.20
   1   1   3  527.45   26.60
   1   1   3  563.04   27.00
  -1   1  -3  554.84   26.30
  -1   1  -3  588.54   26.80
  -1   1  -3  545.75   31.10
  -3  -1  -3  260.07   16.50
   3  -1   3  251.87   14.60
  -3  -1  -3  243.88   14.80
   3  -1   3  251.97   16.20
   3  -1   3  239.78   15.80
  -3  -1  -3  243.28   19.70
  -3   1  -3  231.98   15.00
  -3   1  -3  245.98   15.10
   3   1   3  235.48   15.00
  -3   1  -3  236.68   14.70
   3   1   3  217.68   16.20
   5  -1   3  372.56   21.90
   5  -1   3  327.47   21.40
  -5  -1  -3  311.47   19.00
   5  -1   3  350.56   19.30
  -5  -1  -3  311.57   21.60
  -5   1  -3  344.87   23.30
   5   1   3  332.47   16.10
  -5   1  -3  337.17   18.80
   5   1   3  347.47   26.00
  -5   1  -3  321.17   19.70
  -7  -1  -3  306.77   20.10
   7  -1   3  350.96   22.30
  -7  -1  -3  348.37   23.70
   7  -1   3  294.37   20.60
   7   1   3  295.97   19.40
  -7   1  -3  284.87   19.20
  -7   1  -3  278.77   20.30
  -7   1  -3  315.87   20.50
   7   1   3  310.17   16.50
   9  -1   3  119.09   13.40
  -9  -1  -3   95.09   14.30
  -9  -1  -3  124.19   16.30
   9   1   3  122.69   13.50
  -9   1  -3  104.39   11.90
   9   1   3  112.09   10.80
  -9   1  -3  107.99   13.40
  11  -1   3  178.58   20.90
  11  -1   3  163.88   17.90
 -11  -1  -3  175.28   21.30
 -11  -1  -3  186.08   22.00
  11   1   3  177.08   18.00
 -11   1  -3  184.88   19.60
  13  -1   3  109.69   17.00
 -13  -1  -3  121.19   20.70
  13  -1   3   91.99   14.80
  13   1   3   97.59   13.30
 -13   1  -3   99.09   16.20
  13   1   3  103.29   17.40
 -16  -2   3 1999.30   94.99
  16  -2  -3 1797.32   90.19
 -16   2   3 1764.72   86.49
 -16   2   3 1841.32   96.39
  16   2  -3 1877.11   87.89
  16   2  -3 1799.92   85.19
 -14  -2   3 3099.59  138.09
 -14  -2   3 2908.31  129.39
  14  -2  -3 3115.49  136.49
  14   2  -3 3012.50  133.19
 -14   2   3 2858.31  139.59
 -12  -2   3 3162.58  129.19
 -12  -2   3 3066.99  137.19
  12  -2  -3 2996.50  134.49
 -12   2   3 3033.20  137.39
 -12   2   3 2946.91  129.99
  12   2  -3 2890.31  127.49
  12   2  -3 2921.51  131.69
  10  -2  -3 3883.61  166.18
 -10  -2   3 3889.41  167.38
 -10  -2   3 3927.01  160.98
 -10  -2   3 3362.46  163.68
  10   2  -3 3823.02  159.18
 -10   2   3 3786.02  167.08
 -10   2   3 3850.81  161.48
  10   2  -3 3888.81  163.88
   8  -2  -3 4774.12  202.68
  -8  -2   3 5056.89  208.28
  -8  -2   3 4844.72  198.38
   8  -2  -3 4583.64  198.08
  -8  -2   3 4745.23  202.88
  -8   2   3 4633.74  206.38
  -8   2   3 4733.33  198.48
   8   2  -3 4680.83  200.78
   8   2  -3 4799.62  202.78
   8   2  -3 4582.44  198.18
  -8   2   3 4631.14  202.58
   6  -2  -3 6389.26  259.87
   6  -2  -3 6184.68  263.67
  -6  -2   3 6455.35  263.97
  -6  -2   3 6481.55  260.77
  -6   2   3 6154.68  262.07
  -6   2   3 6125.09  263.27
  -6   2   3 6280.67  258.57
  -6   2   3 6020.20  264.17
  -6   2   3 6191.18  260.27
   6   2  -3 6157.68  260.37
   6   2  -3 6370.36  263.17
   6   2  -3 6335.37  263.57
  -4  -2   3 7977.70  333.17
   4  -2  -3 8286.37  332.67
   4  -2  -3 7925.11  332.37
   4  -2  -3 7990.40  330.27
  -4  -2   3 8263.37  333.27
  -4  -2   3 8135.29  330.57
   4   2  -3 8280.37  333.17
  -4   2   3 7178.68  330.27
  -4   2   3 7756.82  330.97
  -4   2   3 8232.68  332.77
  -4   2   3 7946.21  330.17
   4   2  -3 7970.90  330.27
   4   2  -3 7887.21  332.57
  -4   2   3 7883.61  330.07
   2  -2  -3 7012.90  295.67
   2  -2  -3 7327.07  297.17
  -2  -2   3 7426.36  298.97
  -2  -2   3 7231.38  297.77
   2  -2  -3 7266.47  295.67
   2  -2  -3 7356.86  295.37
  -2  -2   3 7272.07  295.27
  -2   2   3 7196.08  297.77
  -2   2   3 6854.41  294.67
   2   2  -3 7187.28  297.97
  -2   2   3 6789.62  295.77
  -2   2   3 6967.10  295.17
   2   2  -3 6889.91  297.67
   2   2  -3 6984.30  294.97
   0  -2   3 8489.75  354.36
   0  -2   3 8634.44  347.37
   0  -2  -3 8510.45  349.57
   0  -2  -3 8430.26  346.77
   0  -2   3 8370.86  348.47
   0  -2  -3 8497.35  352.26
   0  -2  -3 8890.41  349.57
   0   2   3 8584.04  349.27
   0   2  -3 8596.44  347.77
   0   2   3 8191.88  346.47
   0   2   3 8294.97  352.66
   0   2  -3 8269.17  348.17
   0   2  -3 8082.09  353.06
   0   2   3 8273.47  349.47
   0   2  -3 8312.77  350.96
   0   2  -3 8367.26  350.86
   2  -2   3 5651.53  225.58
  -2  -2  -3 5593.04  225.18
  -2  -2  -3 5359.76  226.28
   2  -2   3 5354.56  222.98
  -2  -2  -3 5364.66  228.78
   2  -2   3 5627.64  223.18
   2   2   3 4946.71  226.28
  -2   2  -3 5258.77  223.08
  -2   2  -3 5467.15  225.68
   2   2   3 5168.48  223.98
  -2   2  -3 5245.78  229.68
  -2   2  -3 5120.79  222.58
  -4  -2  -3 4852.51  217.58
   4  -2   3 5380.96  217.58
   4  -2   3 5057.19  217.88
  -4  -2  -3 5064.99  220.08
   4  -2   3 5233.28  218.98
  -4   2  -3 5378.76  217.28
  -4   2  -3 5267.17  217.88
  -4   2  -3 5267.97  219.48
   4   2   3 5056.09  220.08
   4   2   3 5230.48  218.08
  -6  -2  -3 4725.23  189.78
   6  -2   3 4627.04  186.68
   6  -2   3 4034.20  184.88
   6   2   3 4241.38  185.18
  -6   2  -3 4248.38  183.18
  -6   2  -3 4298.27  185.68
  -8  -2  -3 2373.86  103.59
   8  -2   3 2359.16  106.79
  -8  -2  -3 2490.55  111.29
   8   2   3 2356.36  101.09
   8   2   3 2486.25  106.29
  -8   2  -3 2379.96  107.09
  -8   2  -3 2339.07  102.59
  10  -2   3 2580.24  114.89
  10  -2   3 2494.65  114.69
 -10  -2  -3 2596.64  113.69
 -10   2  -3 2638.04  110.49
  10   2   3 2488.55  108.89
 -10   2  -3 2486.55  116.09
  10   2   3 2601.54  113.99
  12  -2   3 2329.77  106.29
 -12  -2  -3 2378.96  106.09
 -12  -2  -3 2209.58  106.79
  12  -2   3 2184.48  105.59
  12   2   3 2127.09   99.99
  12   2   3 2124.29   94.89
 -12   2  -3 1960.50  101.89
  15  -3  -3  142.59   20.30
 -15  -3   3  123.99   22.50
 -15   3   3  108.59   21.60
  15   3  -3  139.49   17.20
 -15   3   3  154.08   16.70
 -13  -3   3   91.89   16.90
 -13  -3   3  132.89   20.10
  13  -3  -3   97.99   15.90
 -13  -3   3  120.89   15.50
 -13   3   3  120.09   13.80
  13   3  -3  151.68   16.30
 -13   3   3  145.49   20.50
 -11  -3   3   96.49   10.50
 -11  -3   3   70.09   11.00
  11  -3  -3   73.39   14.10
 -11  -3   3   78.09   14.40
 -11   3   3   96.89   15.30
 -11   3   3  104.89   10.50
  11   3  -3   78.89   11.10
   9  -3  -3  208.48   19.30
  -9  -3   3  226.88   18.10
  -9  -3   3  187.88   13.80
  -9  -3   3  198.48   12.90
   9   3  -3  232.48   17.00
  -9   3   3  204.08   18.40
  -9   3   3  212.58   14.40
   9   3  -3  205.18   12.70
  -7  -3   3  199.88   16.60
  -7  -3   3  217.58   14.10
   7  -3  -3  191.68   17.50
   7   3  -3  222.78   16.50
  -7   3   3  231.28   17.20
   7   3  -3  237.28   17.10
  -7   3   3  226.08   14.00
   5  -3  -3  329.37   16.50
   5  -3  -3  353.56   21.80
  -5  -3   3  341.07   20.70
  -5  -3   3  341.97   18.60
  -5  -3   3  324.87   22.10
   5   3  -3  337.97   20.10
  -5   3   3  369.06   20.30
  -5   3   3  349.27   21.60
  -5   3   3  318.37   18.00
  -5   3   3  327.37   19.90
   5   3  -3  335.17   21.00
  -5   3   3  315.17   18.10
   5   3  -3  331.97   19.80
   3  -3  -3  130.49    9.50
   3  -3  -3  150.38   11.50
   3  -3  -3  142.49   11.70
  -3  -3   3  133.89   10.00
   3  -3  -3  147.29   10.90
  -3   3   3  150.08   10.70
   3   3  -3  130.09   10.00
  -3   3   3  155.58   11.90
  -3   3   3  144.59   10.30
  -3   3   3  138.19   10.20
   3   3  -3  122.69   12.00
  -1  -3   3  483.55   38.50
   1  -3  -3  513.15   24.30
   1  -3  -3  443.06   24.60
  -1  -3   3  500.05   24.10
   1  -3  -3  478.25   24.30
  -1  -3   3  499.95   22.10
   1   3  -3  479.25   29.60
  -1   3   3  494.35   24.70
  -1   3   3  473.75   23.20
   1   3  -3  467.75   29.00
   1   3  -3  491.55   27.60
  -1   3   3  484.95   26.70
  -1   3   3  454.85   24.30
   1   3  -3  496.75   22.20
   1   3  -3  496.35   25.30
  -1  -3  -3  162.58   12.20
   1  -3   3  172.58   10.70
   1  -3   3  177.58   11.10
  -1  -3  -3  172.28   12.30
  -1  -3  -3  163.08   14.40
  -1   3  -3  175.58   16.10
   1   3   3  190.68   10.10
   1   3   3  139.99   13.30
  -1   3  -3  142.99   14.30
   1   3   3  182.08   12.90
  -1   3  -3  164.28   11.00
  -1   3  -3  187.18   10.80
   3  -3   3  155.48   10.40
  -3  -3  -3  133.09   23.20
   3  -3   3  146.19   11.40
  -3  -3  -3  152.98   12.80
   3  -3   3  150.28   13.90
   3   3   3  134.99   11.90
  -3   3  -3  133.49   10.60
  -3   3  -3  132.09   10.40
  -3   3  -3  158.38   17.50
  -5  -3  -3  291.87   21.40
  -5  -3  -3  345.57   26.70
   5  -3   3  325.37   21.60
   5  -3   3  319.87   17.50
  -5   3  -3  293.27   19.00
  -5   3  -3  309.57   18.80
   5   3   3  286.97   19.40
   7  -3   3  100.99   11.00
   7  -3   3   90.59   12.80
  -7  -3  -3   77.09   13.30
   7   3   3   89.29   11.60
  -7   3  -3  102.29   12.00
  -7   3  -3   80.29    9.00
   9  -3   3  101.89   15.00
   9  -3   3   94.79   11.00
   9   3   3   95.29   14.30
  -9   3  -3  100.69   11.30
 -11  -3  -3  132.09   16.20
 -11  -3  -3  180.48   24.00
  11  -3   3  161.78   19.80
  11   3   3  128.99   16.20
 -11   3  -3  156.98   18.50
  11   3   3  130.49   12.80
  13  -3   3   65.49   17.20
 -13  -3  -3  109.09   21.50
  13   3   3   69.29   12.60
 -13   3  -3   81.69   15.50
  13   3   3   65.89   15.00
 -14  -4   3  832.72   48.80
  14  -4  -3  845.02   54.19
 -14   4   3  938.01   47.60
 -14   4   3  930.11   57.09
  14   4  -3  969.50   49.40
  12  -4  -3  757.72   48.80
 -12  -4   3  780.52   41.30
  12   4  -3  770.72   39.10
  12   4  -3  806.52   43.40
 -12   4   3  858.11   42.10
 -12   4   3  860.41   49.00
 -10  -4   3 1157.38   52.79
 -10  -4   3 1246.18   60.79
  10  -4  -3 1154.08   63.09
 -10  -4   3 1137.49   56.59
 -10   4   3 1275.07   59.69
  10   4  -3 1209.88   58.59
  -8  -4   3  925.01   49.70
   8  -4  -3  918.21   52.79
  -8  -4   3  911.01   47.50
  -8   4   3 1136.19   51.49
   8   4  -3 1050.29   50.79
  -8   4   3 1083.49   48.10
  -6  -4   3 1573.14   73.69
  -6  -4   3 1578.14   75.09
   6  -4  -3 1611.14   78.09
  -6   4   3 1656.53   73.69
  -6   4   3 1643.04   70.39
  -6   4   3 1686.53   72.19
  -6   4   3 1743.23   75.39
   6   4  -3 1638.84   76.79
   6   4  -3 1740.93   75.09
   4  -4  -3 2133.59   95.99
  -4  -4   3 2095.79   92.89
  -4  -4   3 2131.89   94.69
  -4   4   3 2132.69   90.99
  -4   4   3 1972.10   93.49
   4   4  -3 2142.99   92.99
   4   4  -3 2155.18   96.89
  -4   4   3 2183.58   93.29
  -4   4   3 2195.68   92.99
  -4   4   3 2162.98   92.09
  -2  -4   3 1537.65   78.09
   2  -4  -3 1700.33   74.29
  -2  -4   3 1717.13   75.59
   2  -4  -3 1670.13   76.89
   2  -4  -3 1684.73   75.79
   2   4  -3 1774.22   73.09
  -2   4   3 1712.13   77.69
  -2   4   3 1657.13   74.69
  -2   4   3 1683.63   76.19
  -2   4   3 1742.33   77.09
   2   4  -3 1889.81   80.79
   2   4  -3 1796.12   75.99
   2   4  -3 1731.83   72.69
   0  -4  -3 1700.83   77.79
   0  -4   3 1699.73   78.29
   0  -4  -3 1668.83   78.89
   0  -4  -3 1702.23   78.39
   0   4  -3 1791.12   77.69
   0   4   3 1824.52   77.69
   0   4  -3 1918.71   81.29
   0   4  -3 1862.61   76.89
   0   4  -3 1814.12   83.09
   0   4   3 1928.51   79.89
  -2  -4  -3 1343.37   68.29
  -2  -4  -3 1500.25   67.59
   2  -4   3 1501.35   65.49
   2  -4   3 1482.65   65.39
  -2   4  -3 1542.45   72.19
  -2   4  -3 1481.95   64.99
   2   4   3 1507.15   64.39
   2   4   3 1474.95   67.49
   2   4   3 1513.75   64.39
   4  -4   3 1308.97   61.09
  -4  -4  -3 1371.86   65.39
   4  -4   3 1347.67   67.69
  -4  -4  -3 1331.87   68.69
  -4   4  -3 1380.76   63.79
  -4   4  -3 1466.75   71.49
  -4   4  -3 1451.55   63.19
   4   4   3 1470.95   64.99
   6  -4   3  879.11   45.80
   6  -4   3  949.90   53.09
  -6  -4  -3  946.81   55.99
  -6   4  -3 1118.59   48.20
  -6   4  -3 1127.59   50.39
   6   4   3 1086.59   51.19
  -6   4  -3 1103.29   59.79
  -8  -4  -3  663.93   42.60
   8  -4   3  613.64   39.70
  -8   4  -3  724.53   44.00
   8   4   3  685.93   37.50
  10  -4   3  636.64   42.60
 -10  -4  -3  557.24   44.70
  10   4   3  744.93   40.40
 -10   4  -3  785.92   40.80
 -13  -5   3   98.59   11.50
  13  -5  -3  116.59   21.30
  13   5  -3   87.69   15.70
 -13   5   3   87.79   13.10
  11  -5  -3  102.59   20.20
 -11  -5   3  111.59   13.10
 -11  -5   3  124.39   14.30
 -11   5   3  123.29   18.60
  11   5  -3  145.69   19.50
 -11   5   3  112.79   13.60
   9  -5  -3  150.58   21.20
  -9  -5   3  123.19   13.70
  -9   5   3  111.49   15.40
   9   5  -3  115.29   15.00
  -9   5   3  120.39   13.20
   7  -5  -3  244.08   23.80
  -7  -5   3  269.77   20.10
  -7   5   3  243.58   20.20
   7   5  -3  250.07   20.80
  -5  -5   3  113.89   12.20
   5  -5  -3  122.09   16.50
  -5  -5   3  138.79   15.90
  -5   5   3  132.19   13.90
   5   5  -3  117.49   15.50
  -5   5   3  108.49   11.90
  -5   5   3  117.89   12.00
  -5   5   3  121.69   12.50
   3  -5  -3  123.19   15.60
  -3  -5   3  137.89   12.80
   3   5  -3  132.39   11.30
  -3   5   3  154.28   12.70
   3   5  -3  167.68   17.40
  -3   5   3  146.89   13.10
   3   5  -3  141.99   11.60
   3   5  -3  143.19    9.60
   1  -5  -3  214.98   15.60
   1  -5  -3  222.08   17.40
  -1  -5   3  222.58   15.60
   1   5  -3  224.58   14.10
  -1   5   3  197.78   16.40
   1   5  -3  216.78   14.60
   1   5  -3  189.88   19.30
  -1   5   3  197.28   16.00
   1   5  -3  212.98   12.90
  -1  -5  -3  152.88   13.80
   1  -5   3  156.98   13.10
  -1  -5  -3  164.48   10.70
   1   5   3  162.48   14.70
  -1   5  -3  147.79   11.40
  -1   5  -3  160.28   17.10
   1   5   3  142.09   13.60
  -3  -5  -3  135.99   16.10
   3  -5   3  171.68   13.30
  -3  -5  -3  162.68   15.00
  -3   5  -3  128.99   12.20
   3   5   3  151.18   12.40
   3   5   3  197.18   13.80
  -3   5  -3  159.08   19.00
   3   5   3  163.48   15.50
   5  -5   3  106.49   16.50
  -5  -5  -3  137.99   18.60
   5  -5   3  110.59   11.90
   5   5   3  118.69   11.60
  -5   5  -3  109.79   12.50
   5   5   3  106.89    9.90
  -5   5  -3   84.89   10.50
   5   5   3   94.29   12.30
   7  -5   3  166.08   22.20
  -7  -5  -3  186.98   21.30
  -7  -5  -3  197.48   25.00
   7   5   3  188.58   18.70
  -7   5  -3  159.78   16.60
  -9  -5  -3  102.59   19.10
  -9  -5  -3  101.89   25.10
   9  -5   3  111.99   19.40
   9   5   3   99.19   14.50
  -9   5  -3  107.49   15.40
  10  -6  -3 1624.44   84.99
 -10  -6   3 1640.64   74.89
 -10   6   3 1446.76   75.19
  10   6  -3 1428.56   75.59
 -10   6   3 1595.44   73.69
   8  -6  -3 1849.61   91.49
  -8  -6   3 1886.81   83.49
   8   6  -3 1722.43   85.49
  -8   6   3 1738.53   81.89
  -8   6   3 1691.83   81.39
  -6  -6   3 2438.06  102.69
   6  -6  -3 2498.75  114.89
  -6   6   3 2112.79   96.49
   6   6  -3 2086.09  104.79
  -6   6   3 2206.48  100.99
   4  -6  -3 2622.14  118.79
  -4  -6   3 2685.63  114.59
  -4   6   3 2657.43  113.99
   4   6  -3 2624.04  110.19
   4   6  -3 2438.16  118.69
   4   6  -3 2451.15  110.89
  -4   6   3 2528.55  112.39
   2  -6  -3 2560.24  110.69
  -2  -6   3 2574.84  107.59
   2   6  -3 2305.27  103.29
   2   6  -3 2323.97  112.79
  -2   6   3 2431.06  106.99
  -2   6   3 2321.87  106.79
   0  -6  -3 2593.74  108.29
   0  -6   3 2505.95  107.09
   0   6  -3 2309.47  113.69
   0   6   3 2358.26  108.09
   0   6   3 2454.55  108.49
   0   6  -3 2351.36  104.59
   2  -6   3 2189.18   94.69
  -2  -6  -3 2251.27   97.09
  -2   6  -3 2096.09   93.99
   2   6   3 2088.19   94.89
   2   6   3 2128.09   97.49
  -2   6  -3 2102.59  102.69
  -4  -6  -3 1999.60   87.19
   4  -6   3 1917.81   82.39
   4   6   3 1797.82   81.79
   4   6   3 1825.02   86.79
   4   6   3 1782.32   83.39
  -4   6  -3 1848.02   83.79
   6  -6   3 1785.92   85.39
  -6  -6  -3 1549.74   78.89
   6  -6   3 1636.44   71.59
  -6  -6  -3 1729.53   78.79
   6   6   3 1508.85   69.99
  -6   6  -3 1573.54   74.99
   6   6   3 1497.05   77.09
  -5  -7   3   58.39   13.10
   5  -7  -3   54.89   18.30
   5   7  -3   63.39    8.80
  -5   7   3   71.09   13.50
   5   7  -3   81.59   16.80
  -5   7   3   73.59   12.30
  -3  -7   3   68.29   12.90
  -3   7   3   75.99   12.00
   3   7  -3  120.09   19.20
  -3   7   3   80.79   13.40
   3   7  -3   83.39    9.50
  -1  -7   3   68.29   12.40
   1   7  -3   87.99   18.20
   1   7  -3   66.39    9.30
  -1   7   3   64.19   15.20
  -1   7   3   52.29   10.30
  -1   7   3   67.19   12.90
  -1   7  -3   66.99   16.90
   1   7   3   71.19   13.60
   1   7   3   91.79   14.30
  -1   7  -3   80.29   10.60
 -18   0   4 1437.76   73.79
 -18   0   4 1484.15   95.29
  18   0  -4 1478.35   75.49
  18   0  -4 1502.45   66.89
  16   0  -4 2014.80   95.99
 -16   0   4 1993.00   93.59
 -16   0   4 2066.99  103.09
 -14   0   4 2991.70  136.89
 -14   0   4 2940.21  124.49
  14   0  -4 3051.59  132.29
 -14   0   4 2954.00  128.39
  14   0  -4 2726.13  124.69
 -12   0   4 4476.45  187.28
  12   0  -4 4478.15  193.78
  12   0  -4 4366.86  187.88
 -12   0   4 4437.96  197.08
 -12   0   4 4634.14  189.88
  10   0  -4 3518.15  148.79
 -10   0   4 3535.25  149.49
  10   0  -4 3588.74  149.19
  10   0  -4 3494.15  153.78
 -10   0   4 3719.83  148.89
 -10   0   4 3417.96  156.18
  10   0  -4 3518.65  156.58
   8   0  -4 6018.80  249.97
   8   0  -4 5856.61  248.78
  -8   0   4 5812.72  253.17
   8   0  -4 6241.78  256.17
  -8   0   4 6013.20  249.38
  -8   0   4 6196.08  249.68
  -8   0   4 5980.60  255.57
  -6   0   4 7871.31  322.17
   6   0  -4 7831.52  328.17
  -6   0   4 7643.54  325.37
   6   0  -4 7835.42  326.67
  -6   0   4 8031.40  322.37
  -6   0   4 7862.71  328.27
   6   0  -4 7589.04  323.57
  -6   0   4 7868.41  323.37
  -4   0   4 4898.61  201.58
   4   0  -4 4705.83  199.58
   4   0  -4 4795.42  202.98
  -4   0   4 4836.02  205.28
  -4   0   4 4815.22  199.78
   4   0  -4 4822.22  201.58
  -4   0   4 4907.11  202.08
   4   0  -4 4846.81  205.18
   2   0  -4 7852.31  334.17
   2   0  -4 8093.99  338.37
  -2   0   4 7980.90  338.57
  -2   0   4 8110.29  333.47
   2   0  -4 8186.38  332.77
  -2   0   4 8019.50  332.97
   2   0  -4 8153.58  335.07
   0   0   4 7710.83  320.87
   0   0   4 7662.03  321.97
   0   0  -4 7623.14  326.27
   0   0  -4 7633.64  319.27
   0   0   4 7808.82  326.57
   0   0  -4 7925.71  321.97
   0   0  -4 7605.74  320.17
  -2   0  -4 6770.32  270.37
  -2   0  -4 6593.34  270.37
  -2   0  -4 6454.55  279.57
  -2   0  -4 6267.77  272.97
   2   0   4 6559.64  274.37
  -2   0  -4 6505.05  273.47
   2   0   4 6458.75  274.07
  -4   0  -4 6069.79  256.67
   4   0   4 6177.58  252.17
  -4   0  -4 6080.89  252.37
  -4   0  -4 5909.41  254.37
   4   0   4 5965.00  256.67
  -4   0  -4 6159.68  263.17
  -6   0  -4 4975.40  211.18
   6   0   4 4960.10  209.88
   6   0   4 4938.41  205.78
  -6   0  -4 4771.32  206.48
   8   0   4 2826.82  120.09
   8   0   4 2772.32  123.79
  -8   0  -4 2768.62  125.79
 -10   0  -4 2328.17  112.09
  10   0   4 2478.85  109.69
  10   0   4 2424.86  105.89
  12   0   4 2119.19   95.29
  12   0   4 2138.09   98.99
 -12   0  -4 2088.89  102.39
  17  -1  -4   64.59    8.30
  17  -1  -4   63.99   14.80
 -17  -1   4   71.59   16.70
 -17  -1   4   56.39   22.40
  17   1  -4   63.09   14.60
 -17   1   4   57.89   21.90
 -17   1   4   73.59   13.10
 -15  -1   4   81.39   14.70
  15  -1  -4   79.09   10.20
 -15  -1   4   88.49   10.90
 -15  -1   4  122.89   21.50
  15  -1  -4   96.69   14.90
  15   1  -4  119.89   16.00
 -15   1   4   95.29   13.20
 -15   1   4   83.59   19.10
  13  -1  -4  249.08   15.70
 -13  -1   4  245.28   23.30
 -13  -1   4  242.48   15.40
  13  -1  -4  244.58   21.00
 -13  -1   4  267.27   20.10
  13   1  -4  253.17   20.20
 -13   1   4  231.38   17.00
 -13   1   4  236.98   13.60
 -13   1   4  253.37   25.20
  11  -1  -4  117.69   14.10
 -11  -1   4   95.29   11.30
 -11  -1   4  112.69   15.00
  11  -1  -4  132.49   10.20
 -11  -1   4  113.09    9.40
  11   1  -4   95.69   12.00
  11   1  -4  120.79    9.10
 -11   1   4  104.69   10.10
 -11   1   4  110.89    7.90
  11   1  -4  120.89   13.20
 -11   1   4  129.29   16.70
   9  -1  -4  241.18   14.50
   9  -1  -4  256.47   15.00
  -9  -1   4  257.77   15.10
   9  -1  -4  283.67   19.90
   9  -1  -4  241.18   20.40
  -9  -1   4  265.87   20.30
  -9  -1   4  264.67   15.10
  -9   1   4  255.37   20.30
  -9   1   4  267.47   13.60
   9   1  -4  279.77   15.60
   9   1  -4  277.97   18.50
   9   1  -4  268.77   20.30
   9   1  -4  270.57   13.40
  -9   1   4  265.17   15.00
  -7  -1   4  483.65   26.90
  -7  -1   4  494.35   23.90
   7  -1  -4  507.85   28.70
   7  -1  -4  522.55   28.10
  -7  -1   4  475.45   28.20
   7  -1  -4  501.35   24.70
  -7   1   4  472.75   27.10
   7   1  -4  449.06   26.30
   7   1  -4  480.75   24.70
   7   1  -4  506.55   28.40
  -7   1   4  459.35   28.00
  -7   1   4  501.85   23.50
  -7   1   4  487.55   23.30
  -7   1   4  500.25   23.00
  -5  -1   4  325.67   20.40
   5  -1  -4  304.07   18.50
   5  -1  -4  291.57   18.70
  -5  -1   4  305.97   16.40
   5  -1  -4  297.07   19.50
  -5  -1   4  312.47   18.40
   5   1  -4  314.27   16.50
  -5   1   4  345.07   16.70
  -5   1   4  297.47   19.30
   5   1  -4  308.87   18.50
   5   1  -4  328.57   20.10
  -5   1   4  280.17   16.90
  -5   1   4  313.97   15.60
  -5   1   4  317.67   15.70
   3  -1  -4  273.17   18.30
   3  -1  -4  254.07   17.50
  -3  -1   4  317.27   19.80
  -3  -1   4  301.17   16.80
   3  -1  -4  279.47   16.50
  -3  -1   4  292.17   15.70
   3  -1  -4  271.47   14.60
  -3   1   4  304.17   18.90
   3   1  -4  299.27   17.10
  -3   1   4  279.17   14.80
   3   1  -4  275.47   18.80
   3   1  -4  270.97   15.30
  -3   1   4  317.77   15.10
  -3   1   4  267.37   16.50
  -1  -1   4  591.84   29.80
   1  -1  -4  581.94   33.40
  -1  -1   4  578.34   29.50
   1  -1  -4  584.64   31.30
  -1  -1   4  628.54   34.70
   1  -1  -4  625.94   29.20
  -1  -1   4  623.44   29.90
   1  -1  -4  614.84   28.60
   1   1  -4  640.74   30.40
  -1   1   4  630.34   29.20
   1   1  -4  610.24   28.50
   1   1  -4  615.14   29.30
   1   1  -4  628.34   34.30
  -1   1   4  631.54   31.40
  -1   1   4  613.24   27.30
  -1   1   4  629.24   34.60
  -1  -1  -4  304.97   19.90
  -1  -1  -4  301.57   17.30
   1  -1   4  273.87   17.70
  -1  -1  -4  256.37   20.60
   1  -1   4  287.37   17.80
   1   1   4  272.97   17.90
  -1   1  -4  258.47   21.40
  -1   1  -4  267.87   16.20
   1   1   4  272.37   17.40
  -1   1  -4  289.27   16.50
  -1   1  -4  303.57   16.80
  -1   1  -4  260.87   17.00
  -3  -1  -4  169.38   13.90
   3  -1   4  190.78   13.00
   3  -1   4  153.78   16.90
   3  -1   4  183.18   15.40
  -3  -1  -4  173.28   18.30
  -3  -1  -4  163.48   14.30
   3   1   4  186.78   16.60
   3   1   4  194.78   15.70
  -3   1  -4  234.08   20.10
  -3   1  -4  159.88   13.40
  -3   1  -4  197.48   14.60
  -3   1  -4  184.08   13.20
   5  -1   4  387.86   21.20
  -5  -1  -4  358.06   23.70
   5  -1   4  386.46   24.20
  -5  -1  -4  311.37   27.60
   5   1   4  367.46   17.60
  -5   1  -4  336.67   21.10
   5   1   4  347.67   22.40
  -5   1  -4  332.97   22.30
  -5   1  -4  374.86   24.10
  -7  -1  -4  116.79   14.00
   7  -1   4  128.39   13.20
   7  -1   4  118.99   14.80
  -7  -1  -4  140.99   15.90
  -7   1  -4  110.49   14.40
   7   1   4  169.48   15.30
   7   1   4  131.69   10.10
  -7   1  -4  115.39   13.60
  -7   1  -4  130.29   14.80
   9  -1   4  139.29   15.40
   9  -1   4  130.29   15.50
  -9  -1  -4  113.19   15.70
   9   1   4  115.19   11.70
  -9   1  -4  128.89   18.10
   9   1   4  127.79   15.30
 -11  -1  -4  136.19   19.80
  11  -1   4  131.29   16.00
 -11  -1  -4  149.29   20.00
  11  -1   4  125.89   17.50
  11   1   4  136.79   14.50
 -11   1  -4  118.99   17.60
 -13  -1  -4   85.19   19.60
  13  -1   4  108.99   17.60
  13   1   4  105.49   13.70
  13   1   4   86.09   16.60
 -13   1  -4   77.39   16.40
 -16  -2   4  680.43   38.40
 -16  -2   4  640.74   64.79
 -16  -2   4  651.23   45.50
  16  -2  -4  626.14   41.80
 -16   2   4  642.74   47.00
 -16   2   4  640.54   37.40
  16   2  -4  677.23   40.10
 -14  -2   4  821.92   49.50
  14  -2  -4  840.42   48.10
 -14  -2   4  779.42   41.20
 -14  -2   4  852.81   54.39
 -14   2   4  890.91   52.79
 -14   2   4  874.71   43.70
  14   2  -4  893.61   47.80
 -12  -2   4 1248.18   68.19
 -12  -2   4 1446.16   72.59
  12  -2  -4 1414.16   70.19
 -12  -2   4 1455.05   64.29
 -12   2   4 1460.25   65.19
 -12   2   4 1453.45   72.09
  12   2  -4 1482.65   68.29
  12   2  -4 1395.56   61.89
 -10  -2   4 1234.48   56.69
 -10  -2   4 1228.08   62.39
  10  -2  -4 1309.17   62.59
 -10   2   4 1235.58   56.79
  10   2  -4 1209.58   62.09
  10   2  -4 1275.47   60.19
 -10   2   4 1283.17   63.09
   8  -2  -4 1405.96   70.79
  -8  -2   4 1459.55   66.69
  -8  -2   4 1507.35   71.49
   8  -2  -4 1442.26   71.19
   8   2  -4 1514.05   69.79
  -8   2   4 1575.64   71.49
  -8   2   4 1534.35   64.19
   8   2  -4 1530.35   71.09
  -8   2   4 1534.05   66.49
  -8   2   4 1580.14   68.19
  -6  -2   4 2225.68  103.59
  -6  -2   4 2350.26  104.69
   6  -2  -4 2218.98  103.89
   6  -2  -4 2201.18  101.69
   6   2  -4 2585.94  110.29
   6   2  -4 2326.27  104.09
  -6   2   4 2370.46  100.19
  -6   2   4 2496.65  104.59
   6   2  -4 2232.38  100.19
  -6   2   4 2376.66  100.09
  -6   2   4 2451.15   99.89
   4  -2  -4 1704.73   78.39
  -4  -2   4 1768.52   80.39
   4  -2  -4 1754.72   78.09
   4  -2  -4 1698.43   76.09
   4  -2  -4 1700.43   78.99
  -4  -2   4 1720.43   76.49
  -4  -2   4 1758.72   79.29
   4   2  -4 1850.31   80.09
  -4   2   4 1798.52   77.59
   4   2  -4 1774.12   76.39
  -4   2   4 1790.12   79.79
   4   2  -4 1833.62   79.49
  -4   2   4 1774.52   76.49
   2  -2  -4 1820.72   79.69
  -2  -2   4 1828.62   83.39
   2  -2  -4 1711.93   80.89
   2  -2  -4 1796.92   77.69
   2  -2  -4 1711.53   77.69
  -2  -2   4 1739.13   77.99
  -2   2   4 1802.62   79.49
   2   2  -4 1817.92   82.29
  -2   2   4 1824.32   81.99
   2   2  -4 1851.21   80.59
   2   2  -4 1891.41   79.89
  -2   2   4 1787.22   76.29
   0  -2   4 2221.28   97.69
   0  -2   4 2157.18  105.39
   0  -2  -4 2262.97   99.59
   0  -2   4 2148.09   98.79
   0  -2  -4 2143.99   99.89
   0  -2  -4 2261.77  103.99
   0   2   4 2414.96  105.19
   0   2  -4 2439.16   98.39
   0   2  -4 2315.77   98.59
   0   2  -4 2414.76  101.39
   0   2   4 2385.36  100.59
   0   2  -4 2396.96  105.59
   0   2   4 2349.86   99.49
  -2  -2  -4 2555.24  108.49
   2  -2   4 2524.05  105.69
   2  -2   4 2387.16  105.09
  -2  -2  -4 2371.96  106.49
  -2   2  -4 2363.16  104.99
  -2   2  -4 2407.16  104.79
   2   2   4 2369.66  106.09
  -2   2  -4 2486.05  114.19
  -2   2  -4 2418.26  106.59
   4  -2   4 1755.72   80.59
   4  -2   4 1641.64   80.49
   4  -2   4 1825.52   80.79
  -4  -2  -4 1834.12   92.79
  -4   2  -4 1807.02   80.09
  -4   2  -4 1784.12   88.39
   4   2   4 1827.92   80.49
  -4   2  -4 1797.32   81.09
  -6  -2  -4 1288.47   70.79
   6  -2   4 1374.36   62.79
  -6  -2  -4 1290.57   65.29
  -6   2  -4 1335.07   63.09
  -6   2  -4 1336.67   60.79
   6   2   4 1315.97   62.59
  -8  -2  -4  921.01   49.70
   8  -2   4  822.42   47.40
   8  -2   4  891.31   45.50
  -8   2  -4  896.01   46.80
  -8   2  -4  867.51   42.70
   8   2   4  883.31   45.70
  10  -2   4  761.72   42.90
  10  -2   4  773.52   45.80
 -10  -2  -4  760.62   46.80
  10   2   4  802.72   43.60
 -10   2  -4  793.22   44.70
  12  -2   4  604.24   41.50
 -12  -2  -4  534.45   39.70
  12  -2   4  484.15   36.10
  12   2   4  536.45   28.60
  12   2   4  604.84   37.20
 -12   2  -4  530.45   37.40
 -15  -3   4  145.99   21.90
  15  -3  -4  159.98   22.00
 -15  -3   4  170.28   16.00
 -15   3   4  179.28   29.90
 -15   3   4  158.08   17.10
  15   3  -4  152.58   20.30
 -13  -3   4  117.49   15.10
  13  -3  -4   94.79   16.90
 -13  -3   4   81.59   17.20
  13   3  -4  126.49   15.90
  13   3  -4  136.49   14.10
 -13   3   4  106.29   17.90
 -13   3   4  105.69   12.80
 -11  -3   4  163.88   13.40
 -11  -3   4  142.49   18.70
  11  -3  -4  189.48   20.10
 -11   3   4  141.69   18.90
  11   3  -4  132.09   15.80
 -11   3   4  169.58   13.70
   9  -3  -4  298.47   23.70
  -9  -3   4  274.47   17.30
  -9  -3   4  324.77   22.80
   9   3  -4  279.17   20.30
  -9   3   4  257.17   21.00
   9   3  -4  268.97   21.20
  -9   3   4  256.77   17.00
  -7  -3   4  261.17   20.60
   7  -3  -4  270.87   19.60
  -7  -3   4  293.67   17.20
   7  -3  -4  301.07   22.10
   7  -3  -4  270.17   15.20
   7   3  -4  278.87   19.80
  -7   3   4  262.47   15.30
   7   3  -4  286.37   19.80
  -7   3   4  268.77   19.80
  -7   3   4  280.07   16.60
   5  -3  -4  192.38   13.00
   5  -3  -4  231.48   16.10
   5  -3  -4  215.08   16.70
  -5  -3   4  211.28   16.90
  -5  -3   4  199.58   13.40
  -5   3   4  195.48   18.00
   5   3  -4  192.88   16.00
  -5   3   4  187.68   14.00
   5   3  -4  195.88   15.70
  -5   3   4  196.58   13.00
  -5   3   4  191.88   15.40
   3  -3  -4  421.66   22.30
   3  -3  -4  450.45   23.30
   3  -3  -4  456.75   30.60
  -3  -3   4  453.55   22.70
   3  -3  -4  433.36   23.60
  -3  -3   4  461.35   27.50
  -3   3   4  406.06   22.00
   3   3  -4  409.36   24.60
   3   3  -4  443.46   25.80
   3   3  -4  390.26   22.00
  -3   3   4  408.06   23.30
  -3   3   4  404.96   25.30
   1  -3  -4  345.17   19.00
   1  -3  -4  328.87   19.70
  -1  -3   4  333.67   16.10
  -1  -3   4  337.27   24.50
   1  -3  -4  336.67   21.40
   1  -3  -4  314.07   17.00
  -1   3   4  297.87   21.20
  -1   3   4  310.97   22.60
   1   3  -4  299.37   17.90
   1   3  -4  326.97   16.60
  -1   3   4  323.77   16.60
   1   3  -4  334.57   21.50
   1   3  -4  358.36   22.80
   1  -3   4  228.28   13.80
   1  -3   4  220.48   14.50
  -1  -3  -4  231.68   15.80
  -1   3  -4  231.28   14.10
  -1   3  -4  222.88   14.40
  -1   3  -4  227.28   17.40
  -1   3  -4  255.37   21.60
   1   3   4  235.98   16.20
   3  -3   4  225.18   18.10
   3  -3   4  201.78   15.60
  -3  -3  -4  207.38   16.90
   3  -3   4  211.08   15.00
  -3  -3  -4  194.28   21.90
  -3   3  -4  253.87   24.10
   3   3   4  217.38   16.40
  -3   3  -4  215.68   15.20
  -3   3  -4  244.08   15.40
   5  -3   4  196.98   18.20
   5  -3   4  208.28   16.00
  -5  -3  -4  188.78   23.10
  -5  -3  -4  177.88   18.20
  -5   3  -4  204.68   16.90
   5   3   4  213.28   17.00
  -5   3  -4  201.18   16.00
  -5   3  -4  245.58   25.80
   7  -3   4  161.98   18.50
   7  -3   4  194.38   20.00
  -7  -3  -4  221.48   26.80
  -7  -3  -4  188.78   20.90
  -7   3  -4  180.38   27.50
  -7   3  -4  167.68   16.60
   7   3   4  235.78   21.00
  -7   3  -4  193.58   17.30
  -9  -3  -4  116.69   18.80
   9  -3   4  140.09   19.70
  -9   3  -4   94.89   14.80
  -9   3  -4  109.59   12.20
   9   3   4   90.29   13.90
 -11  -3  -4  141.79   21.20
  11  -3   4   84.39   17.40
  11  -3   4  137.49   18.60
 -11   3  -4   59.89   14.80
  11   3   4  103.49   15.90
  14  -4  -4 2163.28  105.49
 -14  -4   4 2214.68   96.19
 -14   4   4 2152.48  105.09
 -14   4   4 2015.80   95.89
  14   4  -4 1971.60   97.79
  12  -4  -4 2503.25  117.99
 -12  -4   4 2488.75  108.89
  12   4  -4 2204.38  118.59
 -12   4   4 2471.55  108.69
 -12   4   4 2512.65  115.49
 -10  -4   4 2664.93  119.79
  10  -4  -4 2775.92  123.69
 -10   4   4 2601.84  131.59
  10   4  -4 2455.05  117.49
  -8  -4   4 3566.14  153.18
  -8  -4   4 3498.95  149.19
   8  -4  -4 3557.24  155.58
   8   4  -4 3308.97  151.98
   8   4  -4 3532.75  155.58
  -8   4   4 3308.27  151.38
  -6  -4   4 4145.59  175.68
  -6  -4   4 4227.68  172.98
   6  -4  -4 4098.29  174.08
   6  -4  -4 4123.19  176.98
   6   4  -4 3970.60  173.88
   6   4  -4 4008.30  176.28
  -6   4   4 3832.92  171.38
  -6   4   4 4047.59  174.58
  -6   4   4 4016.70  172.28
  -4  -4   4 3536.85  148.29
   4  -4  -4 3615.04  148.79
  -4  -4   4 3501.55  152.18
   4   4  -4 3535.75  152.68
  -4   4   4 3457.45  148.09
   4   4  -4 3455.35  149.49
  -4   4   4 3310.57  149.49
  -4   4   4 3303.87  147.89
   2  -4  -4 3944.91  158.28
  -2  -4   4 3743.33  163.28
   2  -4  -4 3678.53  157.68
  -2  -4   4 3889.31  157.78
   2  -4  -4 3791.72  157.88
  -2   4   4 3536.75  157.78
  -2   4   4 3371.76  156.08
  -2   4   4 3598.34  159.98
   2   4  -4 3753.92  162.28
   2   4  -4 3705.83  159.78
   0  -4   4 4694.83  191.98
   0  -4  -4 4801.42  193.58
   0  -4   4 4495.35  189.58
   0  -4  -4 4709.73  194.08
   0   4  -4 4437.26  196.48
   0   4   4 4316.37  189.38
   0   4  -4 4543.65  190.18
   0   4  -4 4448.65  196.68
   0   4   4 4447.06  193.18
   2  -4   4 3346.67  144.19
   2  -4   4 3452.65  144.79
  -2  -4  -4 3540.55  147.79
  -2  -4  -4 3344.77  150.08
  -2   4  -4 3315.07  152.58
   2   4   4 3375.26  147.19
  -2   4  -4 3483.25  144.79
  -2   4  -4 3311.07  149.88
   4  -4   4 3744.83  158.08
  -4  -4  -4 3764.32  167.08
  -4  -4  -4 3700.63  162.78
   4  -4   4 3863.71  164.78
  -4   4  -4 3673.03  159.38
  -4   4  -4 3568.84  169.78
   6  -4   4 2567.64  122.19
  -6  -4  -4 2816.62  123.99
  -6  -4  -4 2566.04  120.29
  -6   4  -4 2507.95  113.19
   6   4   4 2492.65  114.49
  -6   4  -4 2515.05  111.39
  -6   4  -4 2439.16  123.89
   8  -4   4 1897.01   90.29
  -8  -4  -4 2133.99   99.99
  -8  -4  -4 1866.61   92.79
   8  -4   4 1783.22   83.39
   8   4   4 1789.02   87.29
  -8   4  -4 1833.22   86.89
  -8   4  -4 1808.82   82.59
 -10  -4  -4 1759.32   99.89
 -10  -4  -4 1647.74   87.79
  10  -4   4 1732.53   84.09
  10   4   4 1612.14   80.59
 -10   4  -4 1570.04   79.99
 -13  -5   4  149.79   16.80
  13  -5  -4   78.89   21.10
 -13   5   4  108.89   14.30
  13   5  -4  123.79   18.00
  11  -5  -4   43.20   16.30
 -11  -5   4   53.19   10.30
 -11   5   4   52.69   15.20
  11   5  -4   55.99   12.40
 -11   5   4   49.80    9.60
   9  -5  -4   23.40   15.00
  -9  -5   4   38.20    8.90
  -9   5   4   44.60    8.40
  -9   5   4   22.70   11.60
   9   5  -4   27.90   11.10
   7  -5  -4  180.58   21.70
  -7  -5   4  197.48   20.40
  -7  -5   4  184.98   16.30
  -7   5   4  166.98   12.30
  -7   5   4  145.39   14.40
  -7   5   4  168.68   18.80
   7   5  -4  184.38   19.70
  -7   5   4  195.78   16.20
   5  -5  -4   65.39   12.80
  -5  -5   4   62.19   13.70
  -5  -5   4   68.29   10.10
  -5   5   4   70.59   10.20
  -5   5   4   66.69    8.10
   5   5  -4   70.79   10.00
   5   5  -4   73.19   12.50
  -5   5   4   73.49   10.00
   3  -5  -4   65.39    9.10
  -3  -5   4   78.29   10.10
   3  -5  -4   74.29   11.60
   3   5  -4   70.69   13.70
  -3   5   4   81.39   10.60
   3   5  -4   90.69   12.00
   1  -5  -4  138.89   13.60
   1  -5  -4  163.08   12.90
  -1  -5   4  159.28   13.80
   1  -5  -4  152.18   13.80
   1   5  -4  146.49   15.40
  -1   5   4  122.19   14.10
   1   5  -4  150.38   11.10
  -1   5   4  151.18   14.20
   1   5  -4  140.09   17.40
  -1  -5  -4  109.79   13.40
   1  -5   4   92.49   10.90
  -1  -5  -4  121.29   14.00
   1   5   4  125.19   11.10
   1   5   4  123.79   11.70
  -1   5  -4  115.79   26.70
  -1   5  -4  106.59   11.10
   1   5   4  105.79   13.20
  -1   5  -4   93.99   15.00
   3  -5   4   63.09    9.50
  -3  -5  -4   62.29   11.10
   3   5   4   90.59   12.20
  -3   5  -4   95.19   15.00
  -3   5  -4   78.19   10.00
   5  -5   4  129.39   13.90
  -5  -5  -4  122.29   17.00
  -5  -5  -4  143.89   22.00
   5  -5   4  134.19   19.40
   5   5   4  123.49   14.90
  -5   5  -4  109.99   13.60
   7  -5   4   57.59   15.80
  -7  -5  -4   50.89   22.50
  -7  -5  -4   59.89   15.60
   7  -5   4   71.69   10.20
   7   5   4   83.19   13.60
  -7   5  -4   70.39   12.60
 -10  -6   4  729.93   42.60
  10  -6  -4  787.62   53.59
 -10   6   4  786.22   42.00
 -10   6   4  751.92   45.70
  10   6  -4  729.93   44.80
   8  -6  -4  898.51   56.49
  -8  -6   4  817.72   47.60
   8   6  -4  960.70   52.59
  -8   6   4  922.31   48.40
  -8   6   4  979.30   47.70
  -6  -6   4 1024.10   54.99
   6  -6  -4  978.10   63.79
   6   6  -4 1254.07   61.79
  -6   6   4 1198.48   55.69
  -6   6   4 1194.58   54.99
  -6   6   4 1069.09   53.99
  -4  -6   4  915.01   46.20
   4  -6  -4  837.62   48.90
  -4   6   4  930.01   45.80
   4   6  -4  850.31   50.99
  -4   6   4  955.70   46.40
   2  -6  -4  913.81   52.49
   2   6  -4 1120.89   49.20
  -2   6   4 1063.79   51.89
  -2   6   4 1024.10   52.49
   2   6  -4 1163.78   59.39
   0  -6  -4  965.10   53.89
   0  -6   4 1050.39   53.39
   0   6  -4 1111.19   51.09
   0   6  -4 1202.28   61.69
   0   6   4 1126.49   55.79
   0   6   4 1189.78   53.89
  -2  -6  -4  998.50   53.19
   2  -6   4  974.70   50.39
  -2   6  -4 1090.19   59.09
   2   6   4 1085.29   48.80
   2   6   4 1032.60   53.89
  -2   6  -4 1080.09   50.09
   4  -6   4  925.01   45.70
  -4  -6  -4  814.62   48.50
  -4  -6  -4  909.81   50.09
  -4   6  -4  986.90   55.09
   4   6   4 1012.70   51.19
  -3  -7   4  114.39   15.90
   3   7  -4  111.39   13.00
  -3   7   4  113.89   15.10
  -3   7   4  145.69   17.90
   3   7  -4  132.49   20.90
  -1  -7   4  143.99   16.50
  -1   7   4   95.59   15.90
  -1   7   4  124.49   16.00
   1   7  -4  136.29   21.30
  -1   7   4   82.69   13.50
   1   7  -4  127.69   14.40
 -18   0   5  556.84   51.89
 -18   0   5  588.04   37.50
  18   0  -5  543.75   39.50
  16   0  -5  822.42   48.40
 -16   0   5  865.51   56.29
 -16   0   5  907.71   45.80
 -16   0   5  836.72   40.70
 -14   0   5  645.34   31.80
 -14   0   5  683.13   35.00
 -14   0   5  635.64   42.40
 -12   0   5 1336.87   57.29
  12   0  -5 1244.48   65.09
 -12   0   5 1269.87   64.99
  12   0  -5 1238.28   56.59
  12   0  -5 1179.08   55.39
  12   0  -5 1204.28   61.89
 -12   0   5 1307.77   56.09
 -10   0   5 1651.13   79.79
  10   0  -5 1670.43   80.19
 -10   0   5 1680.23   72.29
  10   0  -5 1628.24   72.99
 -10   0   5 1707.13   72.49
  10   0  -5 1659.53   77.79
  -8   0   5 1531.75   73.49
  -8   0   5 1590.04   69.39
   8   0  -5 1654.03   75.19
  -8   0   5 1624.14   76.89
  -8   0   5 1683.53   69.79
   8   0  -5 1656.03   77.09
  -8   0   5 1663.33   70.89
   6   0  -5 3031.70  130.29
   6   0  -5 3111.99  133.09
  -6   0   5 3054.59  127.99
   6   0  -5 2945.21  134.49
  -6   0   5 3145.29  135.39
  -6   0   5 3067.89  127.89
  -6   0   5 3097.59  129.99
   4   0  -5 1679.43   75.79
  -4   0   5 1615.94   68.89
   4   0  -5 1634.24   72.29
  -4   0   5 1606.54   71.19
   4   0  -5 1601.04   71.59
   4   0  -5 1590.94   68.59
  -4   0   5 1554.44   70.59
  -4   0   5 1620.24   75.49
   2   0  -5 1851.01   83.69
  -2   0   5 1959.70   89.69
  -2   0   5 1855.11   84.79
   2   0  -5 1964.20   82.39
  -2   0   5 1853.41   82.89
  -2   0   5 1989.80   82.79
   2   0  -5 1956.60   89.59
   0   0   5 1423.96   65.89
   0   0  -5 1410.56   65.29
   0   0  -5 1403.36   62.49
   0   0  -5 1402.76   63.49
   0   0  -5 1391.76   70.59
   0   0  -5 1468.75   62.09
   0   0   5 1488.35   71.79
   0   0   5 1353.06   64.29
   2   0   5 2221.88   95.79
  -2   0  -5 2149.69   90.89
  -2   0  -5 1949.51   93.79
  -2   0  -5 2142.49  102.19
  -2   0  -5 2081.39   90.69
   2   0   5 2161.18   95.39
  -4   0  -5 1142.99   57.89
  -4   0  -5 1235.18   54.19
  -4   0  -5 1229.28   65.99
  -4   0  -5 1206.48   53.49
   4   0   5 1171.28   58.49
  -6   0  -5  921.21   45.80
   6   0   5  999.30   50.49
  -6   0  -5 1038.90   51.09
  -6   0  -5  959.20   58.49
   6   0   5  932.51   44.80
  -8   0  -5 1318.37   77.49
   8   0   5 1268.57   66.69
  -8   0  -5 1428.16   67.39
   8   0   5 1391.86   62.09
  10   0   5  619.74   34.20
  10   0   5  608.44   39.40
 -10   0  -5  667.53   40.90
 -12   0  -5  375.56   34.50
  12   0   5  487.45   36.00
  12   0   5  465.35   30.00
 -17  -1   5   41.70   14.10
  17  -1  -5   59.39   15.10
 -17  -1   5   43.10    8.60
 -17  -1   5   50.49   20.20
  17  -1  -5   65.29   13.30
  17   1  -5   60.19   14.70
 -17   1   5   54.59   12.10
 -17   1   5   28.70   19.30
  15  -1  -5  159.58   19.00
 -15  -1   5  172.58   18.40
 -15  -1   5  212.78   27.30
 -15  -1   5  158.28   13.40
  15  -1  -5  162.78   19.80
 -15   1   5  135.09   15.10
 -15   1   5  116.59   20.60
 -15   1   5  159.78   11.70
  15   1  -5  161.18   19.10
 -13  -1   5  199.88   13.30
  13  -1  -5  213.58   20.00
 -13  -1   5  211.48   21.60
 -13  -1   5  154.08   22.20
  13  -1  -5  176.68   14.70
 -13   1   5  188.48   14.50
  13   1  -5  149.09   12.10
 -13   1   5  172.08   11.50
 -13   1   5  156.98   20.50
  13   1  -5  159.48   17.70
  11  -1  -5  171.98   13.10
  11  -1  -5  161.08   17.30
 -11  -1   5  129.29   16.00
 -11  -1   5  147.49   12.30
 -11  -1   5  139.29   11.30
  11  -1  -5  140.59   17.40
  11   1  -5  143.19   18.50
 -11   1   5  169.98   17.80
 -11   1   5  157.28   10.30
  11   1  -5  146.19    9.70
 -11   1   5  158.38   11.70
  11   1  -5  155.88   15.10
  -9  -1   5  251.27   21.40
   9  -1  -5  287.67   17.10
   9  -1  -5  283.07   21.00
   9  -1  -5  277.17   21.00
  -9  -1   5  286.27   16.10
   9   1  -5  281.77   20.90
  -9   1   5  254.37   15.10
  -9   1   5  270.67   21.60
  -9   1   5  257.07   15.30
   9   1  -5  253.77   16.20
   9   1  -5  257.07   19.20
  -9   1   5  275.67   15.00
   7  -1  -5  458.25   25.10
  -7  -1   5  442.66   27.70
   7  -1  -5  413.56   30.90
  -7  -1   5  392.06   24.90
   7  -1  -5  472.35   27.40
  -7   1   5  435.46   37.10
   7   1  -5  466.85   23.50
   7   1  -5  461.55   26.00
  -7   1   5  455.25   22.60
  -7   1   5  460.65   24.80
  -7   1   5  482.25   22.30
  -7   1   5  455.35   22.10
   7   1  -5  458.15   27.80
   5  -1  -5  184.38   15.30
  -5  -1   5  199.48   17.00
  -5  -1   5  199.48   12.70
   5  -1  -5  198.58   15.60
   5  -1  -5  185.48   11.30
  -5  -1   5  203.38   15.60
   5  -1  -5  170.48   15.20
  -5   1   5  186.98   11.40
  -5   1   5  195.78   12.70
   5   1  -5  199.68   16.70
   5   1  -5  208.58   14.80
  -5   1   5  198.08   16.90
   5   1  -5  197.38   12.50
  -5   1   5  189.78   13.00
  -3  -1   5  404.26   22.80
  -3  -1   5  439.16   21.80
   3  -1  -5  420.16   26.50
  -3  -1   5  387.86   26.00
   3  -1  -5  446.36   21.10
   3  -1  -5  456.65   27.80
  -3  -1   5  420.86   22.40
   3  -1  -5  439.16   23.40
  -3   1   5  407.56   23.30
  -3   1   5  419.86   26.20
  -3   1   5  412.46   21.20
   3   1  -5  397.16   23.00
   3   1  -5  419.26   19.50
   3   1  -5  398.26   21.90
  -3   1   5  399.96   20.60
   3   1  -5  409.76   26.70
  -1  -1   5  449.56   24.70
  -1  -1   5  431.46   29.80
   1  -1  -5  473.25   26.30
   1  -1  -5  446.56   22.90
  -1  -1   5  402.46   24.20
   1  -1  -5  459.15   23.40
   1  -1  -5  409.06   28.60
  -1   1   5  484.05   30.40
   1   1  -5  414.16   23.90
   1   1  -5  428.16   23.90
  -1   1   5  433.06   20.90
   1   1  -5  462.45   22.70
   1   1  -5  498.25   30.70
  -1  -1  -5  175.38   20.00
   1  -1   5  208.68   17.00
  -1  -1  -5  188.88   14.60
  -1  -1  -5  191.58   16.70
  -1   1  -5  198.38   14.00
  -1   1  -5  214.88   21.60
   1   1   5  200.88   15.90
  -1   1  -5  195.18   14.00
   1   1   5  225.28   16.90
  -1   1  -5  225.08   16.10
  -1   1  -5  196.98   14.50
  -3  -1  -5  218.68   25.00
  -3  -1  -5  218.88   17.60
   3  -1   5  235.18   19.80
   3  -1   5  225.88   20.00
  -3   1  -5  298.77   27.20
  -3   1  -5  247.28   16.90
  -3   1  -5  242.58   16.10
  -3   1  -5  268.07   18.20
   3   1   5  283.47   19.70
  -3   1  -5  254.77   18.70
   5  -1   5  325.17   23.00
   5  -1   5  261.17   18.40
  -5  -1  -5  263.67   20.90
  -5  -1  -5  252.27   26.50
  -5   1  -5  267.67   19.30
  -5   1  -5  259.47   20.10
   5   1   5  279.37   21.10
   7  -1   5  208.38   20.60
  -7  -1  -5  170.18   18.30
  -7  -1  -5  157.18   15.80
  -7  -1  -5  127.39   22.50
   7  -1   5  173.48   16.60
  -7   1  -5  208.18   19.00
   7   1   5  170.28   18.70
  -7   1  -5  229.68   28.70
  -9  -1  -5   67.79   21.50
  -9  -1  -5   64.39   13.60
  -9  -1  -5   92.59   14.60
   9  -1   5   92.29   13.10
   9  -1   5   70.59   14.90
  -9   1  -5   95.19   15.80
   9   1   5   72.29   21.50
   9   1   5  114.99   12.30
  11  -1   5  137.89   17.10
  11  -1   5  156.38   20.10
 -11  -1  -5  145.99   20.50
  11   1   5  145.59   20.10
  11   1   5  170.28   16.70
 -11   1  -5  130.39   19.60
  16  -2  -5 2087.39   98.99
 -16  -2   5 2118.79   99.19
 -16  -2   5 2022.80   90.09
 -16   2   5 1952.00   91.89
 -16   2   5 1918.31  101.89
  16   2  -5 1938.81   95.39
 -14  -2   5 2431.86  104.99
  14  -2  -5 2451.95  112.79
 -14  -2   5 2395.16  136.29
 -14   2   5 2367.16  105.79
  14   2  -5 2278.27  101.69
  14   2  -5 2431.16  110.39
  12  -2  -5 3233.78  141.99
 -12  -2   5 3209.58  142.89
 -12  -2   5 3060.79  134.19
  12   2  -5 3191.78  139.29
  12   2  -5 3082.29  142.19
 -12   2   5 3081.99  134.49
 -12   2   5 3021.50  141.59
  10  -2  -5 3832.62  166.98
 -10  -2   5 3763.22  166.88
 -10  -2   5 3852.31  160.28
  10  -2  -5 3864.51  166.68
 -10   2   5 3602.34  159.58
  10   2  -5 3829.92  164.28
 -10   2   5 3677.63  166.08
  10   2  -5 3738.93  166.38
 -10   2   5 3731.63  157.08
  -8  -2   5 5661.63  229.68
   8  -2  -5 5433.66  234.48
  -8  -2   5 5791.32  235.68
   8  -2  -5 5321.87  234.58
  -8   2   5 5328.67  228.58
   8   2  -5 5430.56  232.98
  -8   2   5 5561.04  227.68
  -8   2   5 5360.16  234.18
   8   2  -5 5303.37  234.28
  -6  -2   5 6117.49  248.88
   6  -2  -5 5123.59  239.68
   6  -2  -5 5655.03  241.58
   6  -2  -5 5728.33  242.38
  -6  -2   5 5753.62  237.48
  -6   2   5 5930.31  242.48
   6   2  -5 5761.62  242.58
   6   2  -5 5593.24  240.78
  -6   2   5 5461.85  236.28
  -6   2   5 5687.03  236.68
  -6   2   5 5530.75  239.08
  -6   2   5 5706.03  237.28
  -4  -2   5 4669.03  192.38
  -4  -2   5 4713.43  197.98
   4  -2  -5 4470.15  194.18
  -4  -2   5 4500.55  194.58
  -4   2   5 4806.72  197.18
   4   2  -5 4811.32  201.78
  -4   2   5 4469.65  193.38
  -4   2   5 4411.96  191.28
  -4   2   5 4516.95  190.98
   4   2  -5 4485.85  194.88
   4   2  -5 4377.76  191.88
  -2  -2   5 5507.05  229.18
   2  -2  -5 5501.95  227.78
  -2  -2   5 5615.44  236.08
   2  -2  -5 5652.73  228.48
  -2  -2   5 5615.34  226.18
   2  -2  -5 5490.45  231.08
  -2   2   5 5297.77  234.08
   2   2  -5 5616.14  238.28
  -2   2   5 5185.48  227.98
   2   2  -5 5017.00  227.78
  -2   2   5 5415.46  225.68
   0  -2  -5 4912.61  201.08
   0  -2   5 4892.21  201.58
   0  -2   5 4557.54  199.58
   0   2  -5 4828.62  213.98
   0   2  -5 4688.13  204.58
   0   2   5 4739.43  202.08
   0   2  -5 4414.46  199.48
   0   2  -5 4791.22  199.18
   0   2  -5 4872.41  201.88
  -2  -2  -5 4202.08  178.98
   2  -2   5 4217.58  178.88
   2  -2   5 3947.90  178.08
  -2  -2  -5 4094.79  185.28
  -2   2  -5 4237.18  187.08
  -2   2  -5 3923.41  177.08
  -2   2  -5 4165.08  178.18
  -2   2  -5 4215.88  177.28
  -2   2  -5 4362.26  181.38
   2   2   5 4274.37  179.28
  -4  -2  -5 4007.60  176.48
  -4  -2  -5 4001.10  169.18
   4  -2   5 3487.65  167.78
  -4   2  -5 3977.90  166.98
   4   2   5 3866.61  167.78
  -4   2  -5 3890.31  176.88
  -6  -2  -5 3264.97  144.49
   6  -2   5 2998.80  132.19
  -6  -2  -5 3159.48  136.09
   6  -2   5 2911.01  134.79
  -6   2  -5 2827.72  142.79
  -6   2  -5 2986.60  133.29
   6   2   5 2929.21  133.29
  -8  -2  -5 2793.22  128.79
  -8  -2  -5 2801.42  137.59
   8  -2   5 2766.22  124.29
   8  -2   5 2902.61  127.79
  -8   2  -5 2719.93  126.19
  -8   2  -5 2769.82  138.09
   8   2   5 2794.32  125.99
  10  -2   5 2154.18   96.49
  10  -2   5 1956.60   92.99
 -10  -2  -5 2079.49   97.49
 -10  -2  -5 1917.81  106.99
 -10   2  -5 1991.90  110.79
  10   2   5 1969.20   94.39
 -10   2  -5 1786.02   94.29
  15  -3  -5   57.79   15.50
 -15  -3   5   66.89   10.70
 -15   3   5   61.79   10.90
  15   3  -5   87.19   14.60
  13  -3  -5   77.99   16.80
 -13  -3   5  136.49   19.90
 -13  -3   5   96.79   11.80
 -13   3   5  116.69   12.90
  13   3  -5   98.39   15.10
 -13   3   5  127.39   19.70
 -11  -3   5  101.09   17.90
  11  -3  -5  106.89   16.50
 -11  -3   5   94.39   11.00
  11   3  -5  116.69   14.60
 -11   3   5   83.59   14.80
 -11   3   5   90.19   11.10
   9  -3  -5  137.59   16.50
  -9  -3   5  151.08   12.70
   9  -3  -5  145.39   13.00
   9  -3  -5  117.09   17.00
  -9  -3   5  168.98   18.60
  -9   3   5  162.08   12.40
   9   3  -5  165.28   16.20
  -9   3   5  150.08   10.30
   9   3  -5  141.79   16.80
  -9   3   5  120.09   16.00
   7  -3  -5  254.27   20.90
  -7  -3   5  253.27   20.70
   7  -3  -5  256.07   19.40
  -7  -3   5  253.77   16.10
   7  -3  -5  230.58   16.80
   7   3  -5  225.08   19.10
   7   3  -5  210.08   18.30
  -7   3   5  260.27   20.50
  -7   3   5  236.28   15.30
  -7   3   5  217.98   15.30
   5  -3  -5  153.28   15.40
   5  -3  -5  151.88   15.70
  -5  -3   5  138.19   11.70
  -5  -3   5  149.99   16.90
   5  -3  -5  157.68   15.00
  -5   3   5  136.29   13.30
   5   3  -5  142.59   14.90
  -5   3   5  125.09   13.10
  -5   3   5  171.68   16.60
   3  -3  -5  129.79   13.40
   3  -3  -5  112.69   13.50
   3  -3  -5  113.39   10.50
  -3  -3   5   97.99   10.40
   3  -3  -5   91.29   10.80
  -3  -3   5  122.09   16.60
   3   3  -5  134.29   13.60
   3   3  -5  137.19   14.60
  -3   3   5  131.29   13.50
  -3   3   5  118.79    9.70
  -3   3   5  118.19   15.40
   1  -3  -5  243.38   13.70
   1  -3  -5  260.47   16.90
   1  -3  -5  263.87   21.10
  -1  -3   5  249.48   23.80
  -1  -3   5  255.77   14.00
  -1  -3   5  271.57   16.80
  -1   3   5  238.78   22.50
   1   3  -5  248.78   19.10
  -1   3   5  260.37   18.30
  -1   3   5  243.18   13.10
   1   3  -5  250.37   15.00
   1   3  -5  233.78   21.30
  -1  -3  -5  105.99   16.10
   1  -3   5  112.29   13.10
  -1  -3  -5  119.39   12.00
   1  -3   5  142.29   12.60
   1   3   5  125.89   13.50
  -1   3  -5  105.19   13.60
  -1   3  -5  102.59   16.80
  -1   3  -5  104.29   10.80
  -3  -3  -5  172.28   21.30
  -3  -3  -5   96.39   13.00
   3  -3   5  141.69   14.70
  -3   3  -5  115.99   19.10
  -3   3  -5  137.19   13.10
  -3   3  -5  121.29   14.10
   3   3   5  112.79   13.60
  -5  -3  -5  155.08   22.70
   5  -3   5  155.08   17.00
   5  -3   5  133.89   17.40
  -5  -3  -5  142.19   17.40
  -5   3  -5  133.59   15.30
   5   3   5  138.29   16.30
  -5   3  -5  134.49   23.50
   7  -3   5   70.99   15.40
  -7  -3  -5  106.49   16.80
   7  -3   5   69.99   13.90
  -7   3  -5   92.39   23.50
   7   3   5   91.99   14.30
   9  -3   5   93.69   18.80
  -9  -3  -5  111.29   27.00
  -9  -3  -5   78.49   17.60
   9  -3   5  124.99   18.00
  -9   3  -5   87.49   16.20
   9   3   5  127.79   17.50
 -14  -4   5  617.64   36.80
  14  -4  -5  651.13   47.90
  14   4  -5  776.12   42.30
 -14   4   5  644.34   37.10
 -14   4   5  633.74   46.40
 -12  -4   5  772.62   44.70
  12  -4  -5  846.72   54.59
 -12   4   5 1005.50   54.09
 -12   4   5  947.61   46.00
  12   4  -5  955.20   49.90
  10  -4  -5 1070.19   60.89
 -10  -4   5 1076.49   57.59
 -10  -4   5 1050.59   52.49
 -10   4   5 1100.99   52.29
  10   4  -5 1119.19   57.29
   8  -4  -5 1296.17   62.59
   8  -4  -5 1415.26   69.49
   8  -4  -5 1449.65   72.99
  -8  -4   5 1379.16   66.09
  -8  -4   5 1473.95   71.69
  -8   4   5 1464.35   70.39
  -8   4   5 1463.25   65.99
   8   4  -5 1496.15   70.89
  -8   4   5 1446.76   63.79
   8   4  -5 1474.65   69.79
  -6  -4   5 1485.45   70.89
   6  -4  -5 1571.04   75.29
   6  -4  -5 1470.95   72.69
  -6  -4   5 1474.15   75.39
   6  -4  -5 1360.16   68.79
   6   4  -5 1663.73   75.89
  -6   4   5 1618.04   72.09
  -6   4   5 1689.33   71.29
   6   4  -5 1604.24   74.09
  -6   4   5 1703.03   75.19
   4  -4  -5 1373.06   64.99
   4  -4  -5 1428.46   63.79
  -4  -4   5 1334.27   63.49
   4  -4  -5 1366.96   64.99
  -4  -4   5 1392.86   70.09
  -4   4   5 1350.86   62.59
  -4   4   5 1385.96   64.59
   4   4  -5 1413.06   68.19
   4   4  -5 1416.36   66.59
  -4   4   5 1374.16   67.19
   2  -4  -5 1223.68   58.59
   2  -4  -5 1144.69   56.39
  -2  -4   5 1163.68   57.69
   2  -4  -5 1161.68   59.49
  -2  -4   5 1131.09   64.39
  -2   4   5 1403.06   64.19
   2   4  -5 1344.27   62.99
   2   4  -5 1316.67   62.79
  -2   4   5 1302.67   55.79
  -2   4   5 1325.07   59.89
   0  -4   5 1263.57   60.29
   0  -4   5 1213.08   57.59
   0  -4  -5 1190.18   63.99
   0  -4  -5 1220.98   61.19
   0   4   5 1380.86   62.89
   0   4  -5 1451.75   65.99
   0   4  -5 1380.26   58.89
   0   4  -5 1395.56   68.09
   2  -4   5 1272.37   60.69
  -2  -4  -5 1244.28   66.89
  -2  -4  -5 1258.57   62.99
   2   4   5 1378.36   63.49
  -2   4  -5 1288.77   59.99
  -2   4  -5 1367.06   65.49
  -2   4  -5 1319.77   69.89
  -4  -4  -5  961.40   59.29
  -4  -4  -5  980.60   53.89
   4  -4   5  995.00   50.19
  -4   4  -5 1075.99   62.49
  -4   4  -5 1126.09   51.29
   4   4   5 1076.99   53.29
   6  -4   5  669.73   38.80
   6  -4   5  707.93   43.70
  -6  -4  -5  751.82   53.09
  -6  -4  -5  692.53   44.10
  -6   4  -5  785.52   40.90
   6   4   5  771.62   42.20
  -8  -4  -5  739.23   51.09
   8  -4   5  769.82   44.60
   8  -4   5  852.01   50.09
   8   4   5  938.71   49.00
  -8   4  -5  915.41   47.80
 -13  -5   5  139.59   16.80
  13  -5  -5  129.89   24.80
  13   5  -5  132.99   19.00
 -13   5   5  142.09   16.90
  11  -5  -5   84.19   19.70
 -11  -5   5  100.29   13.30
 -11   5   5   70.89   11.60
 -11   5   5   45.40   16.20
  11   5  -5   53.09   13.50
  -9  -5   5  202.68   17.90
  -9   5   5  194.58   17.10
   9   5  -5  192.38   22.10
  -9   5   5  181.48   23.80
  -9   5   5  191.48   14.70
  -7  -5   5  131.39   14.50
   7  -5  -5  121.39   18.90
  -7   5   5  144.49   14.20
  -7   5   5  120.19   12.70
  -7   5   5  137.59   16.20
  -7   5   5  152.18   19.40
   7   5  -5  139.99   18.20
   5  -5  -5  126.89   15.50
  -5  -5   5  148.89   17.80
   5  -5  -5  161.08   18.80
  -5  -5   5  129.39   19.30
  -5   5   5  123.29   13.30
  -5   5   5  155.48   21.70
   5   5  -5  154.38   18.60
   5   5  -5  136.09   16.20
  -5   5   5  137.59   16.80
  -3  -5   5  234.48   17.50
   3  -5  -5  204.98   18.00
   3  -5  -5  253.47   17.80
  -3   5   5  206.68   19.40
  -3   5   5  202.78   18.50
   3   5  -5  234.18   22.10
   3   5  -5  195.48   19.00
   1  -5  -5  219.08   17.40
  -1  -5   5  196.88   16.80
  -1   5   5  188.58   18.90
   1   5  -5  161.68   21.10
   1   5  -5  182.68   13.90
   1   5  -5  231.68   21.40
  -1   5   5  176.28   20.80
  -1  -5  -5  139.39   23.00
  -1  -5  -5  168.08   16.70
   1  -5   5  138.09   15.60
  -1   5  -5  144.79   13.70
   1   5   5  154.88   18.90
  -1   5  -5  151.28   19.30
   3  -5   5  129.49   15.50
  -3  -5  -5   94.19   18.10
  -3  -5  -5  105.79   15.20
  -3   5  -5  106.39   12.60
   3   5   5  123.79   15.80
  -3   5  -5  107.89   17.10
   5  -5   5  176.18   18.50
  -5  -5  -5  182.88   26.90
  -5  -5  -5  235.28   24.30
  -5   5  -5  184.38   23.10
   5   5   5  150.68   18.80
  -7  -5  -5   64.09   18.50
   7  -5   5   47.10   12.40
  -7  -5  -5  117.09   29.60
   7   5   5   72.69   15.80
  -7   5  -5   58.29   13.10
 -10  -6   5 1757.62   79.19
  10  -6  -5 1631.84   89.59
 -10   6   5 1466.25   79.79
 -10   6   5 1588.44   77.49
  10   6  -5 1677.13   83.29
  -8  -6   5 2336.77   99.89
   8  -6  -5 2369.66  108.29
   8   6  -5 2130.69  103.89
  -8   6   5 2150.88   98.59
  -8   6   5 2023.10   95.89
  -8   6   5 1970.90   99.49
  -6  -6   5 2113.09   94.49
   6  -6  -5 2098.09   99.29
   6   6  -5 2015.50   99.59
  -6   6   5 2023.40   93.59
  -6   6   5 1939.71   94.19
  -6   6   5 2102.09   93.99
  -4  -6   5 1988.00   90.89
   4  -6  -5 2053.89   92.89
  -4   6   5 1921.71   91.09
   4   6  -5 1952.70   96.89
  -4   6   5 1964.00   90.39
  -2  -6   5 2092.09   92.09
   2   6  -5 1921.41   98.29
   0  -6  -5 2007.20   86.99
   0  -6  -5 1816.42   84.39
   0   6  -5 1850.71   81.49
   0   6  -5 1716.03   90.79
   0   6   5 1820.92   86.79
   0   6   5 1799.52   81.19
  -2  -6  -5 1733.63   81.29
  -2  -6  -5 1759.52   84.09
   2  -6   5 1777.02   80.89
   2   6   5 1768.32   84.59
  -2   6  -5 1749.43   79.59
  -2   6  -5 1723.63   88.79
  -4  -6  -5 1648.64   80.59
  -4  -6  -5 1657.93   79.79
   4  -6   5 1629.34   73.59
  -4   6  -5 1439.76   73.59
  -4   6  -5 1576.34   88.09
   4   6   5 1538.85   78.59
 -18   0   6 1552.74   77.29
 -18   0   6 1620.44   96.39
 -18   0   6 1602.14   72.09
  18   0  -6 1625.74   82.59
 -16   0   6 2379.46  106.99
 -16   0   6 2320.87  103.29
 -16   0   6 2372.86  118.09
  16   0  -6 2482.95  113.79
 -14   0   6 3136.29  145.19
 -14   0   6 3166.78  135.29
  14   0  -6 3178.18  145.79
  14   0  -6 3058.29  141.89
 -14   0   6 3118.09  133.49
 -12   0   6 2565.64  113.09
  12   0  -6 2702.93  118.49
 -12   0   6 2572.84  110.69
  12   0  -6 2579.54  120.89
 -12   0   6 2472.15  109.59
 -12   0   6 2604.34  120.39
  10   0  -6 4707.73  210.68
 -10   0   6 4828.12  201.18
 -10   0   6 4838.02  202.78
 -10   0   6 4907.81  201.68
 -10   0   6 4722.83  210.58
  10   0  -6 4965.40  209.18
   8   0  -6 5513.25  227.98
  -8   0   6 5112.79  229.38
   8   0  -6 4948.00  223.18
  -8   0   6 5385.36  220.88
   8   0  -6 5430.66  230.08
  -8   0   6 5570.44  223.18
  -8   0   6 5259.97  220.78
  -6   0   6 4847.02  208.08
  -6   0   6 4917.51  199.68
  -6   0   6 4865.61  202.18
   6   0  -6 4986.40  207.68
   6   0  -6 4776.62  207.78
  -6   0   6 4650.03  202.38
   6   0  -6 4528.55  202.28
   4   0  -6 6329.07  277.47
  -4   0   6 6662.93  277.27
   4   0  -6 6440.06  277.37
  -4   0   6 6877.71  283.17
  -4   0   6 6609.94  274.37
  -4   0   6 6486.15  275.67
   4   0  -6 6550.74  282.47
   4   0  -6 6858.71  273.97
   2   0  -6 6237.78  262.37
  -2   0   6 6244.28  264.17
  -2   0   6 6019.30  260.67
   2   0  -6 6467.85  270.37
   2   0  -6 6300.07  260.97
  -2   0   6 6151.78  270.07
  -2   0   6 6356.46  262.17
   0   0  -6 5532.85  233.28
   0   0   6 5667.33  235.98
   0   0  -6 5547.85  232.68
   0   0   6 5493.85  244.08
   0   0   6 5705.63  237.18
   0   0  -6 5415.06  243.48
   0   0  -6 5601.04  236.78
  -2   0  -6 4664.03  199.18
  -2   0  -6 4623.14  195.88
  -2   0  -6 4576.54  208.68
  -2   0  -6 4706.13  195.78
   2   0   6 4741.13  201.18
  -4   0  -6 3349.47  143.09
   4   0   6 3410.66  148.79
  -4   0  -6 3346.57  147.79
  -4   0  -6 3398.76  158.38
  -4   0  -6 3322.87  142.79
  -6   0  -6 2941.11  141.89
   6   0   6 3023.50  130.89
  -6   0  -6 2822.52  124.79
  -6   0  -6 2859.41  130.19
  -6   0  -6 2840.12  123.89
   8   0   6 2541.05  119.99
  -8   0  -6 2498.65  111.29
  -8   0  -6 2583.64  129.79
  -8   0  -6 2404.26  115.99
 -10   0  -6 1861.21  103.49
 -10   0  -6 1723.03   88.19
  10   0   6 1736.23   86.69
 -17  -1   6   50.39   19.70
 -17  -1   6   61.39   14.20
  17  -1  -6   62.59   15.10
 -17  -1   6   62.19    9.10
 -17   1   6   57.19    8.40
 -17   1   6   68.29   12.60
 -17   1   6   54.29   22.00
  17   1  -6   64.79   15.50
  15  -1  -6  117.89   14.50
 -15  -1   6  141.69   13.30
  15  -1  -6  168.58   21.80
 -15  -1   6  143.79   22.40
 -15  -1   6  140.09   16.20
 -15   1   6  154.58   11.70
  15   1  -6  156.28   19.80
 -15   1   6  149.39   15.20
 -15   1   6  140.59   23.30
 -13  -1   6  183.18   15.70
 -13  -1   6  169.18   21.80
  13  -1  -6  199.88   21.40
  13  -1  -6  156.18   16.30
 -13  -1   6  149.29   13.00
  13  -1  -6  158.48   21.50
 -13   1   6  212.48   24.10
 -13   1   6  159.68   13.90
  13   1  -6  214.88   24.80
  13   1  -6  180.18   18.70
 -11  -1   6  107.89   10.30
 -11  -1   6  116.29   10.80
 -11  -1   6  101.09    8.20
 -11  -1   6  107.59   16.60
  11  -1  -6  143.79   18.40
  11  -1  -6  112.99   16.40
  11  -1  -6  104.79   12.10
 -11   1   6  131.59   10.60
  11   1  -6  150.38   18.90
 -11   1   6  123.39   10.40
 -11   1   6  105.29   17.30
  11   1  -6  120.09   15.10
   9  -1  -6  332.97   24.10
   9  -1  -6  306.67   20.80
  -9  -1   6  296.17   17.90
  -9  -1   6  276.17   32.70
   9  -1  -6  301.77   23.20
  -9   1   6  304.27   24.60
  -9   1   6  277.47   16.70
  -9   1   6  309.17   17.40
   9   1  -6  321.17   22.50
  -9   1   6  311.47   18.70
   7  -1  -6  260.27   21.60
   7  -1  -6  256.37   22.10
  -7  -1   6  253.47   21.80
  -7  -1   6  327.17   18.40
   7  -1  -6  301.47   20.90
   7   1  -6  312.77   21.00
   7   1  -6  310.97   22.40
  -7   1   6  307.27   19.20
  -7   1   6  289.17   16.10
  -7   1   6  302.27   16.60
  -7   1   6  307.77   22.80
  -7   1   6  307.47   18.70
  -5  -1   6  148.29   13.70
   5  -1  -6  152.68   15.20
   5  -1  -6  150.28   15.70
  -5  -1   6  168.38   18.40
   5  -1  -6  188.08   16.60
   5  -1  -6  164.78   10.90
  -5  -1   6  161.48   12.50
   5   1  -6  160.18   14.20
  -5   1   6  150.38   15.20
  -5   1   6  153.78   11.90
   5   1  -6  182.18   16.80
  -5   1   6  142.39   26.30
  -3  -1   6  384.66   27.40
   3  -1  -6  296.37   20.40
  -3  -1   6  294.37   19.80
   3  -1  -6  344.87   18.50
  -3  -1   6  328.87   20.50
  -3  -1   6  331.17   19.70
   3  -1  -6  361.16   26.10
   3   1  -6  294.57   20.20
  -3   1   6  319.67   17.70
  -3   1   6  326.37   18.80
  -3   1   6  326.67   29.40
   3   1  -6  383.96   26.80
  -3   1   6  354.26   21.30
   3   1  -6  322.27   16.80
  -1  -1   6  261.67   18.30
   1  -1  -6  208.18   15.10
   1  -1  -6  228.08   21.80
  -1  -1   6  287.87   24.90
   1  -1  -6  210.48   15.00
  -1  -1   6  198.18   17.10
  -1   1   6  247.38   13.10
  -1   1   6  180.58   15.60
   1   1  -6  224.18   23.20
  -1   1   6  235.68   18.10
   1   1  -6  235.38   16.00
   1   1  -6  229.78   14.70
   1  -1   6  188.28   19.20
  -1  -1  -6  181.38   22.90
   1  -1   6  202.58   18.50
  -1  -1  -6  224.78   16.30
  -1   1  -6  193.08   23.30
  -1   1  -6  206.18   15.30
   1   1   6  214.58   18.20
   3  -1   6  115.49   15.30
  -3  -1  -6  151.48   14.90
  -3  -1  -6  154.28   22.30
  -3   1  -6  153.48   13.30
   3   1   6  141.99   16.90
  -3   1  -6  166.88   14.90
  -3   1  -6  161.98   15.30
  -3   1  -6  112.99   23.80
  -5  -1  -6  224.18   30.00
  -5  -1  -6  240.78   20.90
   5  -1   6  267.77   23.60
  -5   1  -6  227.38   17.50
  -5   1  -6  228.28   19.80
  -5   1  -6  261.47   21.30
   5   1   6  293.97   23.60
  -5   1  -6  255.07   32.60
   7  -1   6  105.19   16.20
  -7  -1  -6   90.19   24.60
  -7  -1  -6   88.09   15.30
  -7   1  -6   81.59   22.30
  -7   1  -6   70.09   13.50
   9  -1   6   89.29   14.40
   9  -1   6   86.39   16.20
  -9  -1  -6   78.19   15.40
  -9  -1  -6   96.99   28.80
  -9   1  -6   55.19   25.60
   9   1   6   63.09   16.10
  -9   1  -6   73.39   15.10
 -16  -2   6  734.23   48.80
 -16  -2   6  732.03   39.60
  16  -2  -6  781.02   49.20
  16   2  -6  809.72   46.90
 -16   2   6  820.12   54.29
 -16   2   6  789.42   41.70
  14  -2  -6  905.81   53.69
 -14  -2   6  863.31   44.80
 -14  -2   6  909.31   60.89
  14   2  -6  954.50   51.09
 -14   2   6  904.61   54.69
 -14   2   6  943.51   45.80
 -14   2   6  958.60   41.40
  12  -2  -6  876.61   50.79
  12  -2  -6  881.41   49.90
 -12  -2   6  844.12   41.90
  12  -2  -6  785.72   46.60
 -12  -2   6  905.71   51.19
  12   2  -6  874.91   50.79
 -12   2   6  819.52   48.70
 -12   2   6  828.62   38.60
  12   2  -6  907.81   47.20
 -12   2   6  830.22   41.50
  10  -2  -6 1587.34   82.29
 -10  -2   6 1672.73   81.79
  10  -2  -6 1619.44   81.49
 -10  -2   6 1603.74   74.19
  10  -2  -6 1659.73   81.49
  10   2  -6 1748.13   79.39
 -10   2   6 1698.73   71.99
 -10   2   6 1650.73   73.49
  10   2  -6 1656.83   80.99
 -10   2   6 1627.54   80.49
   8  -2  -6 1448.56   74.89
   8  -2  -6 1517.55   76.29
  -8  -2   6 1546.25   77.29
  -8  -2   6 1500.45   70.89
   8  -2  -6 1543.05   77.29
   8   2  -6 1660.53   77.49
  -8   2   6 1745.03   78.09
  -8   2   6 1688.83   70.39
   8   2  -6 1583.14   74.99
  -8   2   6 1603.94   70.29
   6  -2  -6 1387.06   70.89
   6  -2  -6 1471.65   70.89
  -6  -2   6 1591.34   73.59
  -6  -2   6 1490.45   66.79
   6  -2  -6 1481.15   71.49
   6   2  -6 1446.36   71.69
  -6   2   6 1609.14   72.89
   6   2  -6 1406.46   69.79
  -6   2   6 1426.66   66.09
   4  -2  -6 2523.75  110.69
   4  -2  -6 2406.66  115.89
   4  -2  -6 2479.55  127.99
  -4  -2   6 2594.24  118.59
  -4  -2   6 2514.75  111.79
   4   2  -6 2535.25  117.49
  -4   2   6 2617.34  109.69
  -4   2   6 2666.63  117.79
   4   2  -6 2654.83  114.59
  -4   2   6 2679.93  113.29
  -2  -2   6 1557.44   75.79
   2  -2  -6 1624.24   75.99
  -2  -2   6 1840.12   78.59
   2  -2  -6 1792.92   77.29
  -2  -2   6 1783.42   85.99
   2  -2  -6 1845.72   84.49
   2   2  -6 1699.83   84.19
   2   2  -6 1746.53   79.29
  -2   2   6 1692.43   73.49
  -2   2   6 1709.23   79.59
   2   2  -6 1713.93   74.59
  -2   2   6 1733.43   84.69
   0  -2   6 1720.23   80.89
   0  -2   6 1612.34   79.89
   0  -2  -6 1731.33   79.89
   0  -2  -6 1671.83   86.79
   0   2  -6 1902.01   78.89
   0   2  -6 1798.72   80.79
   0   2   6 1861.51   82.49
   0   2  -6 1819.32   88.69
  -2  -2  -6 1744.33   80.69
   2  -2   6 1533.45   80.79
  -2  -2  -6 1673.63   87.79
   2   2   6 1818.52   81.99
  -2   2  -6 1764.62   89.29
  -2   2  -6 1807.22   80.09
  -2   2  -6 1801.02   79.09
  -4  -2  -6  725.53   51.39
  -4  -2  -6  760.42   43.10
   4  -2   6  668.63   44.10
  -4   2  -6  836.02   41.60
  -4   2  -6  862.21   42.30
   4   2   6  814.02   43.70
  -4   2  -6  790.22   53.39
   6  -2   6  905.51   52.89
  -6  -2  -6  806.42   67.19
  -6  -2  -6  874.81   50.59
  -6   2  -6 1044.30   50.59
  -6   2  -6  943.11   62.19
   6   2   6  990.60   51.49
  -8  -2  -6  851.91   64.39
   8  -2   6  908.21   48.80
  -8  -2  -6  890.71   51.29
   8  -2   6  988.00   54.39
  -8   2  -6  834.92   49.50
   8   2   6  940.91   51.09
  -8   2  -6  827.92   63.99
 -10  -2  -6  547.15   40.30
  10  -2   6  671.33   44.10
  10  -2   6  498.75   37.10
 -10   2  -6  561.24   39.40
  10   2   6  596.34   41.60
 -15  -3   6  108.69   13.10
  15  -3  -6   88.19   19.50
 -15   3   6  108.99   13.70
  15   3  -6  108.99   17.90
 -15   3   6   83.79   28.10
 -13  -3   6  163.18   15.00
 -13  -3   6  153.48   21.50
  13  -3  -6  200.58   25.80
 -13   3   6  110.99   20.30
  13   3  -6  145.99   18.70
 -13   3   6  132.59   14.40
  13   3  -6  134.99   22.60
  11  -3  -6  193.18   24.70
  11  -3  -6  176.78   22.40
 -11  -3   6  170.18   15.50
 -11  -3   6  187.28   23.30
  11  -3  -6  179.88   18.20
 -11   3   6  186.48   14.90
 -11   3   6  181.38   22.40
  11   3  -6  164.28   21.70
 -11   3   6  154.88   11.60
  -9  -3   6   94.09   16.40
  -9  -3   6  107.19   11.60
   9  -3  -6  101.09   16.90
  -9   3   6   85.99   10.70
  -9   3   6   87.19   15.00
  -9   3   6  125.09   11.00
   9   3  -6  112.59   15.50
   9   3  -6  101.39   15.80
  -7  -3   6  392.76   28.70
   7  -3  -6  323.77   26.00
   7  -3  -6  375.76   28.10
  -7  -3   6  388.36   22.80
   7  -3  -6  388.86   26.60
   7   3  -6  391.86   27.40
  -7   3   6  397.36   22.00
  -7   3   6  382.36   28.10
   7   3  -6  375.56   26.20
  -5  -3   6  157.08   19.50
   5  -3  -6  155.28   12.40
   5  -3  -6  171.88   16.40
  -5  -3   6  136.89   12.50
   5  -3  -6  151.88   16.20
  -5   3   6  146.29   15.30
  -5   3   6  115.89   13.60
   5   3  -6  149.49   15.80
  -5   3   6  140.69   17.80
   5   3  -6  141.39   17.00
   3  -3  -6  154.38   17.90
   3  -3  -6  198.08   14.30
  -3  -3   6  170.68   22.10
  -3  -3   6  178.48   14.40
   3  -3  -6  182.48   14.00
  -3   3   6  166.58   20.60
   3   3  -6  163.88   19.30
  -3   3   6  168.28   12.00
  -3   3   6  155.08   16.70
   3   3  -6  174.18   16.80
   1  -3  -6  362.96   28.60
  -1  -3   6  408.26   20.90
   1  -3  -6  407.76   23.40
  -1  -3   6  396.46   24.20
  -1   3   6  387.96   25.50
   1   3  -6  344.37   29.70
  -1   3   6  354.96   30.20
   1   3  -6  332.97   20.50
   1   3  -6  400.66   25.90
  -1  -3  -6   78.39   11.70
   1  -3   6   88.89   11.80
   1  -3   6  104.29   13.00
  -1  -3  -6   75.49   16.30
  -1   3  -6  123.19   14.20
  -1   3  -6  103.39   19.50
   1   3   6  131.49   15.30
  -3  -3  -6  228.38   20.30
  -3  -3  -6  264.07   28.30
   3  -3   6  213.68   21.60
  -3   3  -6  221.88   20.00
   3   3   6  262.37   22.50
  -3   3  -6  263.67   30.50
  -3   3  -6  241.08   18.80
   5  -3   6  216.48   23.60
  -5  -3  -6  197.28   21.30
  -5   3  -6  192.08   19.30
  -5   3  -6  218.28   29.20
  -5   3  -6  197.98   19.40
   5   3   6  219.78   22.10
   7  -3   6   99.79   19.70
  -7  -3  -6  104.89   26.50
  -7  -3  -6  113.69   18.50
  -7   3  -6   93.59   16.10
   7   3   6  103.29   16.50
   9  -3   6   66.49   17.50
  -9  -3  -6   61.99   17.20
   9  -3   6   68.59   21.50
   9   3   6   85.29   18.50
  -9   3  -6   55.09   16.10
 -14  -4   6 1914.31   88.49
  14  -4  -6 2034.50  102.49
  14   4  -6 1836.42   92.89
 -14   4   6 1903.21   88.39
 -12  -4   6 1957.10   86.89
  12  -4  -6 2002.10   99.39
 -12   4   6 1835.82   93.19
  12   4  -6 1773.72   90.09
 -12   4   6 1843.42   85.89
  10  -4  -6 2801.12  130.19
 -10  -4   6 2761.62  119.99
  10  -4  -6 2695.83  124.89
  10  -4  -6 2697.93  115.69
 -10   4   6 2557.14  140.69
 -10   4   6 2673.53  115.19
  10   4  -6 2673.53  124.29
 -10   4   6 2777.32  119.49
  -8  -4   6 3482.15  152.58
   8  -4  -6 3557.94  151.08
   8  -4  -6 3411.76  144.49
  -8  -4   6 3399.86  152.68
   8  -4  -6 3418.36  153.48
   8   4  -6 3146.69  149.59
  -8   4   6 3370.56  151.08
  -8   4   6 3165.88  147.19
  -6  -4   6 2971.10  129.99
  -6  -4   6 2901.01  122.99
   6  -4  -6 2956.50  126.09
   6  -4  -6 2839.72  126.39
  -6   4   6 2640.74  122.59
   6   4  -6 2742.83  126.49
   6   4  -6 2706.03  126.79
  -6   4   6 2786.72  127.29
  -6   4   6 2630.14  121.69
   4  -4  -6 3919.91  169.78
   4  -4  -6 3782.92  166.78
  -4  -4   6 3669.13  191.88
   4  -4  -6 4006.60  167.28
  -4  -4   6 3952.60  167.28
  -4   4   6 3774.22  164.38
  -4   4   6 3900.81  168.48
  -4   4   6 3811.52  172.38
   4   4  -6 3977.50  172.58
   4   4  -6 3980.70  171.78
   2  -4  -6 3688.23  150.78
   2  -4  -6 3624.04  146.59
   2  -4  -6 3595.64  153.78
  -2  -4   6 3591.04  150.08
  -2   4   6 3169.98  144.99
   2   4  -6 3277.87  155.18
   2   4  -6 3386.86  153.88
  -2   4   6 3420.96  156.28
  -2   4   6 3377.26  151.38
   0  -4   6 3392.16  143.19
   0  -4   6 3510.05  147.29
   0  -4  -6 3437.26  152.68
   0   4   6 3357.06  148.79
   0   4  -6 3364.46  144.19
   0   4  -6 3229.68  154.28
   0   4  -6 3307.17  150.68
  -2  -4  -6 2754.32  127.69
  -2  -4  -6 2730.23  122.19
   2  -4   6 2800.02  120.29
  -2   4  -6 2749.62  127.89
  -2   4  -6 2433.96  128.29
  -2   4  -6 2681.13  118.39
   2   4   6 2718.53  122.09
  -4  -4  -6 2074.69   98.59
  -4  -4  -6 2146.49  105.79
   4  -4   6 2166.38   96.29
  -4   4  -6 1999.40   94.49
  -4   4  -6 2031.60   97.89
   4   4   6 2031.00   97.29
  -6  -4  -6 1957.80   96.69
   6  -4   6 2027.70   93.89
   6   4   6 1974.30   94.89
  -6   4  -6 1946.31   94.89
  -6   4  -6 1950.20   92.59
 -13  -5   6   46.40   12.80
  13  -5  -6   36.10   21.20
  13   5  -6   52.29   14.60
 -13   5   6   37.10   11.10
 -11  -5   6   45.90   10.60
  11  -5  -6   47.50   20.00
  11   5  -6   58.19   14.80
 -11   5   6   34.40    9.50
 -11   5   6   54.79   18.10
  -9  -5   6  171.28   16.80
   9   5  -6  161.68   21.40
  -9   5   6  172.38   16.40
  -9   5   6  125.29   20.60
  -9   5   6  134.69   14.00
   7  -5  -6   21.60   12.40
  -7  -5   6   35.20    9.50
   7  -5  -6   11.90   12.80
  -7   5   6   31.00   11.20
   7   5  -6   37.10   12.30
  -7   5   6   49.20   14.80
  -7   5   6   44.40    9.60
   5  -5  -6   85.09   14.00
  -5  -5   6   78.69   11.60
   5  -5  -6   91.89   13.80
  -5   5   6   76.89   12.10
  -5   5   6   88.49   13.80
  -5   5   6   91.49   17.30
   5   5  -6   58.19   13.10
   3  -5  -6  117.79   15.90
   3  -5  -6  123.29   21.30
   3  -5  -6  155.28   15.20
  -3  -5   6  122.99   18.90
  -3   5   6  117.79   14.70
   3   5  -6  131.39   17.90
  -3   5   6  121.69   15.50
   1  -5  -6   65.59   14.00
  -1  -5   6   71.69   12.00
   1  -5  -6   81.49   12.50
  -1   5   6   80.59    8.90
   1   5  -6   81.69   15.00
  -1   5   6   65.09   13.50
  -1   5   6   79.79   10.50
  -1  -5  -6   62.39   17.10
   1  -5   6  102.79   13.80
  -1  -5  -6   89.39   13.80
  -1   5  -6   70.49   14.90
   1   5   6   57.29   13.70
  -1   5  -6   75.19   11.40
  -3  -5  -6   57.59   13.50
   3  -5   6   60.09   13.40
  -3  -5  -6   14.00   19.00
   3   5   6   48.90   12.90
  -3   5  -6   43.20   10.80
  -3   5  -6   52.89   14.20
  -5  -5  -6   39.70   26.40
   5  -5   6   66.39   13.40
  -5  -5  -6   51.59   15.00
  -5   5  -6   52.09   12.20
   5   5   6   63.29   15.50
  -5   5  -6   50.39   14.50
   8  -6  -6  867.41   54.59
  -8  -6   6  835.92   46.80
   8   6  -6  895.31   52.79
  -8   6   6  844.72   45.70
  -8   6   6  867.31   46.10
  -8   6   6  817.92   51.19
  -6  -6   6  831.12   44.80
   6  -6  -6  783.52   47.90
  -6   6   6  772.92   46.00
  -6   6   6  863.01   49.70
   6   6  -6  804.72   50.79
  -6   6   6  863.31   44.60
  -4  -6   6  955.40   51.19
   4  -6  -6  963.90   50.99
   4  -6  -6  919.11   49.70
   4   6  -6 1054.79   58.19
  -4   6   6 1032.00   51.09
  -2  -6   6  930.31   50.69
   2  -6  -6  934.11   49.10
   2  -6  -6  907.51   50.69
  -2   6   6  989.60   53.69
   2   6  -6 1015.90   57.59
  -2   6   6 1054.39   51.59
   0  -6  -6  875.91   49.60
   0  -6  -6  904.71   50.59
   0  -6   6  910.91   49.60
   0   6  -6  913.31   45.80
   0   6   6 1000.60   53.59
   0   6  -6 1034.10   56.89
 -18   0   7  550.84   29.90
 -18   0   7  446.46   67.89
  18   0  -7  559.44   48.10
 -16   0   7  590.94   31.40
  16   0  -7  600.54   41.20
 -16   0   7  611.74   33.90
 -16   0   7  577.64   44.80
 -14   0   7  750.42   39.10
 -14   0   7  807.82   38.80
  14   0  -7  830.72   47.60
 -14   0   7  762.52   49.60
  14   0  -7  823.02   51.49
 -12   0   7 1129.79   53.29
 -12   0   7 1043.70   50.19
  12   0  -7 1185.28   60.09
 -12   0   7 1169.38   52.29
  10   0  -7 1428.16   71.89
  10   0  -7 1430.06   69.49
 -10   0   7 1349.96   60.99
 -10   0   7 1448.26   63.39
 -10   0   7 1346.77   71.09
 -10   0   7 1372.76   61.09
  -8   0   7  982.50   54.19
   8   0  -7 1008.90   52.19
  -8   0   7 1040.10   47.70
  -8   0   7 1011.10   44.80
  -8   0   7  970.70   44.50
   8   0  -7  989.50   54.39
  -6   0   7 1293.97   68.69
   6   0  -7 1357.46   68.99
  -6   0   7 1396.46   59.89
   6   0  -7 1320.97   64.99
  -6   0   7 1399.56   63.09
   6   0  -7 1355.56   59.19
   4   0  -7 1300.87   61.19
   4   0  -7 1347.77   57.29
  -4   0   7 1263.57   67.39
   4   0  -7 1311.07   67.69
  -4   0   7 1256.67   60.79
  -4   0   7 1277.47   58.49
  -4   0   7 1243.18   58.79
  -2   0   7 1573.34   71.39
   2   0  -7 1602.74   80.29
  -2   0   7 1466.25   79.39
  -2   0   7 1557.34   69.49
  -2   0   7 1595.84   73.89
   2   0  -7 1585.44   71.39
   0   0  -7 1577.04   71.39
   0   0  -7 1554.54   70.29
   0   0  -7 1566.14   69.19
   0   0  -7 1566.04   82.49
   0   0   7 1537.35   74.39
  -2   0  -7 1340.47   59.99
  -2   0  -7 1359.16   74.39
  -2   0  -7 1292.27   63.29
  -2   0  -7 1271.47   60.09
   2   0   7 1399.56   66.09
  -4   0  -7 1083.49   67.69
  -4   0  -7 1176.18   57.29
  -4   0  -7 1099.19   52.29
  -4   0  -7 1119.79   51.89
   4   0   7 1147.69   58.69
  -6   0  -7  842.62   59.69
  -6   0  -7  813.42   46.90
  -6   0  -7  820.12   43.60
   6   0   7  892.21   48.80
  -6   0  -7  816.32   40.30
   8   0   7  644.74   41.90
  -8   0  -7  644.04   41.10
  -8   0  -7  597.84   59.59
 -17  -1   7   59.29   10.00
 -17  -1   7   51.59   21.70
  17  -1  -7   63.79   18.40
 -17  -1   7   56.39   14.10
 -17   1   7   97.39   24.90
 -17   1   7   85.99   12.90
 -17   1   7   67.39    8.90
  17   1  -7   50.49   15.80
  15  -1  -7  167.48   42.90
  15  -1  -7  186.58   24.40
 -15  -1   7  152.18   18.00
 -15  -1   7  168.88   13.90
 -15  -1   7  176.98   27.10
 -15  -1   7  158.78   14.90
  15   1  -7  186.88   26.60
 -15   1   7  156.18   25.70
 -15   1   7  171.48   13.60
  15   1  -7  169.38   21.80
 -15   1   7  176.18   16.10
 -13  -1   7  128.59   10.60
  13  -1  -7  125.09   20.60
 -13  -1   7  113.09   20.80
 -13  -1   7  126.39   13.40
  13  -1  -7  105.89   23.60
 -13  -1   7  114.99   12.10
  13   1  -7  141.79   18.30
  13   1  -7  104.99   18.70
 -13   1   7  128.39   12.30
 -13   1   7  138.69   11.80
 -13   1   7  106.39   18.10
 -11  -1   7  154.48   12.70
  11  -1  -7  151.88   20.10
  11  -1  -7  149.88   19.90
 -11  -1   7  149.79   19.60
 -11   1   7  135.59   11.80
 -11   1   7  131.39   12.00
  11   1  -7  119.89   17.90
 -11   1   7  173.08   22.00
  11   1  -7  146.79   18.60
  -9  -1   7  240.08   16.50
  -9  -1   7  243.78   24.10
   9  -1  -7  230.08   22.20
   9  -1  -7  236.68   23.40
  -9   1   7  248.38   16.80
   9   1  -7  261.37   21.30
   9   1  -7  271.87   23.10
  -9   1   7  250.77   16.50
  -9   1   7  241.98   24.30
  -9   1   7  234.88   15.10
   7  -1  -7  233.28   20.50
   7  -1  -7  231.78   21.70
  -7  -1   7  219.28   15.60
  -7  -1   7  255.37   38.70
  -7   1   7  203.48   13.90
  -7   1   7  213.28   16.00
   7   1  -7  166.08   17.40
  -7   1   7  207.48   20.80
  -5  -1   7  241.68   15.70
   5  -1  -7  234.68   14.50
   5  -1  -7  205.48   19.40
  -5  -1   7  235.98   17.00
  -5  -1   7  221.58   21.80
   5  -1  -7  251.27   21.70
   5   1  -7  234.18   18.00
  -5   1   7  221.98   16.60
  -5   1   7  184.28   14.80
  -5   1   7  213.78   22.90
  -5   1   7  192.08   16.70
   5   1  -7  256.57   22.50
   5   1  -7  228.48   12.30
   3  -1  -7  238.48   23.50
  -3  -1   7  203.88   17.40
   3  -1  -7  197.78   13.90
  -3  -1   7  206.48   16.90
   3  -1  -7  168.78   16.80
  -3  -1   7  154.38   21.20
  -3  -1   7  205.58   17.10
   3   1  -7  186.68   12.50
   3   1  -7  172.48   20.80
   3   1  -7  211.68   16.90
  -3   1   7  185.98   13.30
  -3   1   7  181.88   23.10
  -3   1   7  208.98   17.20
   1  -1  -7  288.67   19.00
   1  -1  -7  245.68   18.50
   1  -1  -7  274.67   28.00
  -1  -1   7  274.47   22.00
  -1  -1   7  267.17   32.00
  -1  -1   7  309.27   22.60
   1   1  -7  309.97   18.30
  -1   1   7  237.98   26.50
   1   1  -7  320.47   20.20
  -1   1   7  270.77   21.40
   1   1  -7  294.87   19.40
  -1  -1  -7  127.29   21.70
  -1  -1  -7  139.19    9.50
   1  -1   7  112.39   15.50
  -1  -1  -7  125.89   13.70
   1   1   7  103.89   15.30
  -1   1  -7  131.69   22.10
  -1   1  -7  132.49   13.30
  -1   1  -7  137.19   13.60
  -1   1  -7   96.99   13.20
   3  -1   7  196.78   21.80
  -3  -1  -7  140.89   22.50
  -3  -1  -7  182.78   17.50
  -3   1  -7  181.88   15.60
  -3   1  -7  131.59   16.60
  -3   1  -7  153.88   25.20
  -3   1  -7  191.88   17.60
   3   1   7  184.78   20.00
   5  -1   7  174.08   20.80
  -5  -1  -7  193.68   19.30
  -5  -1  -7  156.18   26.20
   5   1   7  150.08   19.30
  -5   1  -7  138.59   17.50
  -5   1  -7  163.08   28.90
  -5   1  -7  158.48   16.00
  -7  -1  -7   68.59   14.20
   7  -1   7   97.39   17.80
  -7  -1  -7   87.09   28.40
  -7   1  -7   82.59   25.90
   7   1   7   72.69   16.20
  -7   1  -7   73.09   14.70
  -7   1  -7   81.79   12.00
  -9  -1  -7   91.49   36.30
   9  -1   7   73.09   18.90
  -9  -1  -7   81.29   17.50
   9   1   7  102.99   19.40
  -9   1  -7  117.39   20.50
  -9   1  -7   94.89   14.40
  -9   1  -7   70.99   31.40
 -16  -2   7 1746.03   81.89
  16  -2  -7 1885.31   93.69
  16   2  -7 1858.71   89.89
 -16   2   7 1763.92   82.69
 -16   2   7 1727.63   79.09
 -16   2   7 1795.42   95.69
  14  -2  -7 2185.48  110.29
 -14  -2   7 2349.36  100.29
  14  -2  -7 2158.58  105.59
 -14  -2   7 2346.67  111.79
  14  -2  -7 2400.96  110.79
 -14   2   7 2123.79  109.39
  14   2  -7 2287.17  106.59
 -14   2   7 2110.39   98.09
  14   2  -7 2213.28  110.59
 -14   2   7 2270.77  100.99
  12  -2  -7 2631.24  123.59
  12  -2  -7 2828.92  128.59
  12  -2  -7 2544.15  126.09
 -12  -2   7 2727.73  118.49
 -12  -2   7 2804.02  128.49
 -12   2   7 2774.62  127.29
  12   2  -7 2751.22  124.39
 -12   2   7 2667.43  117.39
 -12   2   7 2626.84  115.29
  12   2  -7 2671.23  126.69
  10  -2  -7 3426.66  151.08
 -10  -2   7 3314.17  141.79
 -10  -2   7 3298.27  150.08
  10  -2  -7 3337.77  150.38
  10   2  -7 3207.68  148.89
 -10   2   7 3177.98  140.29
  10   2  -7 3212.78  146.29
 -10   2   7 3257.47  139.89
   8  -2  -7 3684.13  162.98
   8  -2  -7 3650.83  162.08
  -8  -2   7 3655.23  155.68
  -8  -2   7 3717.23  163.58
   8   2  -7 3520.25  162.18
   8   2  -7 3494.55  159.28
  -8   2   7 3646.44  154.88
  -8   2   7 3681.53  162.58
  -8   2   7 3507.65  153.78
   6  -2  -7 3309.27  137.89
  -6  -2   7 3287.07  139.69
  -6  -2   7 3313.67  147.39
   6  -2  -7 3187.98  144.99
  -6   2   7 3242.88  139.79
  -6   2   7 3033.40  137.49
  -6   2   7 3227.48  146.19
   6   2  -7 3246.48  146.19
   6   2  -7 3109.79  142.19
   4  -2  -7 3735.33  166.08
  -4  -2   7 3701.03  168.08
  -4  -2   7 3772.52  160.08
   4  -2  -7 3717.83  158.08
  -4   2   7 3677.03  156.28
  -4   2   7 3749.72  160.68
   4   2  -7 3636.64  166.58
   4   2  -7 3643.04  161.38
  -4   2   7 3657.63  166.78
  -2  -2   7 4517.65  190.58
   2  -2  -7 4356.46  196.78
  -2  -2   7 4639.04  199.48
   2  -2  -7 4652.43  188.78
   2  -2  -7 3922.51  186.38
   2   2  -7 4493.85  185.38
  -2   2   7 4454.35  191.08
   2   2  -7 4445.86  190.38
  -2   2   7 4286.37  183.78
  -2   2   7 4440.86  197.88
   2   2  -7 4369.76  197.58
   0  -2  -7 3699.33  159.78
   0  -2  -7 3779.92  169.28
   0  -2   7 3569.84  161.58
   0   2  -7 3608.24  159.98
   0   2  -7 3711.03  163.78
   0   2   7 3600.64  161.78
   0   2  -7 3802.12  170.38
   2  -2   7 2860.11  134.99
  -2  -2  -7 3062.99  143.29
  -2  -2  -7 3014.00  133.29
  -2   2  -7 3012.80  143.59
  -2   2  -7 3019.50  131.39
   2   2   7 3027.90  134.79
  -2   2  -7 2927.91  131.69
  -4  -2  -7 3079.79  147.39
   4  -2   7 3009.30  137.59
  -4  -2  -7 3014.80  135.39
  -4   2  -7 3007.00  132.59
  -4   2  -7 2951.90  133.49
   4   2   7 2902.81  135.59
  -4   2  -7 3022.50  146.49
   6  -2   7 2478.95  111.19
  -6  -2  -7 2403.36  108.79
  -6  -2  -7 2229.58  119.39
  -6   2  -7 2239.18  104.19
  -6   2  -7 2247.58  106.59
   6   2   7 2164.58  108.09
  -6   2  -7 2313.57  122.79
  -8  -2  -7 1646.14   81.99
  -8  -2  -7 1550.74   95.69
   8  -2   7 1773.92   84.69
   8   2   7 1571.44   81.79
  -8   2  -7 1472.15   79.79
  15  -3  -7  101.29   21.60
 -15  -3   7  120.89   14.30
  15   3  -7   80.79   17.60
 -15   3   7  100.69   23.80
 -15   3   7  104.19   13.90
  13  -3  -7  122.19   21.10
 -13  -3   7  120.09   14.60
  13  -3  -7  140.39   23.70
  13   3  -7  117.69   17.90
 -13   3   7  110.19   13.50
 -13   3   7  118.79   10.90
 -13   3   7  121.39   21.50
  11  -3  -7   69.49   17.80
  11  -3  -7   96.39   16.90
  11  -3  -7  107.89   18.70
 -11  -3   7  115.29   13.50
 -11  -3   7   83.89   18.90
  11   3  -7  108.99   16.10
 -11   3   7  115.39   12.40
  11   3  -7  101.49   19.20
 -11   3   7  103.59   14.10
  -9  -3   7  169.08   16.20
   9  -3  -7  143.29   21.80
  -9   3   7  147.39   13.50
   9   3  -7  158.98   27.60
  -9   3   7  151.08   14.10
  -9   3   7  134.19   18.90
   7  -3  -7  175.48   23.10
   7  -3  -7  151.58   19.70
  -7  -3   7  166.68   14.80
  -7  -3   7  234.28   24.50
  -7   3   7  169.28   13.90
  -7   3   7  143.29   16.00
   7   3  -7  177.38   18.40
   7   3  -7  191.78   21.10
  -7   3   7  169.18   22.10
  -5  -3   7   44.00    7.90
   5  -3  -7   43.00    8.00
   5  -3  -7   53.69   12.10
  -5  -3   7   58.89   15.60
   5  -3  -7   37.90   10.40
   5   3  -7   61.29   13.60
  -5   3   7   60.09   11.30
  -5   3   7   60.39    8.80
  -5   3   7   43.30   13.50
   5   3  -7   46.80   10.60
   3  -3  -7  280.37   18.80
  -3  -3   7  268.47   20.30
   3  -3  -7  293.87   25.00
  -3  -3   7  247.68   28.80
   3  -3  -7  248.68   17.70
   3   3  -7  283.47   26.70
  -3   3   7  270.17   22.00
  -3   3   7  234.88   26.60
  -3   3   7  229.88   15.20
   3   3  -7  262.67   21.50
   1  -3  -7  172.48   22.60
  -1  -3   7  146.19   15.50
  -1  -3   7  126.99   15.90
   1  -3  -7  137.99   14.60
   1   3  -7  142.69   13.20
  -1   3   7  111.59   15.60
   1   3  -7  127.69   16.30
   1   3  -7  156.28   21.80
  -1  -3  -7  104.49   22.10
   1  -3   7   74.59   14.40
  -1   3  -7   82.19   11.80
   1   3   7   42.70   21.40
  -1   3  -7  105.19   14.70
  -3  -3  -7  103.49   15.40
   3  -3   7  105.49   17.60
  -3   3  -7   74.89   21.00
   3   3   7   98.39   15.30
  -3   3  -7  112.49   15.10
  -3   3  -7  106.59   15.00
  -5  -3  -7   87.69   26.20
  -5  -3  -7  148.99   19.40
   5  -3   7   89.49   21.10
  -5   3  -7  103.99   15.80
  -5   3  -7  133.99   21.50
   5   3   7  165.08   19.80
  -7  -3  -7   57.69   15.90
  -7  -3  -7   54.29   45.30
  -7   3  -7   47.40   13.80
   7   3   7   73.49   18.00
  -7   3  -7   28.30   13.90
  14  -4  -7  642.44   51.59
 -14  -4   7  499.75   34.20
  14   4  -7  625.84   41.30
 -14   4   7  633.34   35.60
  12  -4  -7  846.02   53.89
 -12  -4   7  891.41   46.60
  12  -4  -7  829.32   59.69
 -12   4   7  898.71   45.80
 -12   4   7  870.41   55.59
  12   4  -7  924.31   51.79
 -12   4   7  893.21   40.70
  10  -4  -7  809.52   56.19
 -10  -4   7  845.92   45.70
  10  -4  -7  848.72   52.39
  10   4  -7  861.71   50.49
 -10   4   7  953.10   43.50
 -10   4   7  942.61   54.59
 -10   4   7  942.01   45.80
   8  -4  -7  811.82   55.29
   8   4  -7 1080.79   55.79
  -8   4   7 1027.20   49.50
  -8   4   7  998.90   62.49
  -8   4   7 1039.60   49.50
  -6  -4   7  771.32   52.39
   6  -4  -7  803.62   48.60
   6  -4  -7  829.82   47.30
  -6  -4   7  926.71   45.50
   6   4  -7  924.51   49.80
  -6   4   7  903.81   52.39
   6   4  -7  927.01   50.19
  -6   4   7  873.21   45.80
   4  -4  -7 1027.90   51.29
   4  -4  -7 1029.90   52.29
  -4  -4   7 1018.30   62.49
   4  -4  -7 1029.50   56.89
  -4   4   7 1110.19   61.29
  -4   4   7 1056.89   54.99
   4   4  -7 1130.89   59.49
   4   4  -7 1145.69   57.79
   2  -4  -7 1014.40   61.59
  -2  -4   7 1123.89   57.59
   2  -4  -7 1072.99   56.69
   2   4  -7 1227.48   66.09
   2   4  -7 1274.37   61.89
  -2   4   7 1276.37   60.59
   0  -4  -7 1011.00   53.39
   0  -4   7 1075.29   54.19
   0  -4   7  986.00   49.30
   0  -4  -7  980.70   60.29
   0   4  -7  986.10   49.70
   0   4   7 1153.58   56.29
   0   4  -7 1094.89   56.29
  -2  -4  -7  823.12   57.79
   2  -4   7 1000.40   52.89
  -2  -4  -7  887.01   51.19
   2   4   7 1018.40   53.29
  -2   4  -7 1038.10   53.99
  -2   4  -7  932.31   48.40
   4  -4   7  657.13   46.50
  -4  -4  -7  670.43   44.30
  -4   4  -7  821.72   46.00
  -4   4  -7  782.52   42.30
   4   4   7  732.33   45.70
 -11  -5   7   88.79   13.90
  11  -5  -7   76.99   24.90
 -11   5   7   95.09   14.70
  11   5  -7   87.19   17.70
   9  -5  -7  128.49   20.70
  -9  -5   7  126.39   15.80
   9   5  -7  110.79   19.40
  -9   5   7  114.99   14.10
  -9   5   7  117.39   14.40
  -9   5   7  109.39   20.90
   7  -5  -7  146.59   19.50
  -7  -5   7  127.19   16.00
   7  -5  -7  130.89   20.00
   7   5  -7  126.49   18.30
  -7   5   7  124.29   14.90
  -7   5   7  126.69   16.80
   5  -5  -7  148.59   19.10
  -5  -5   7  157.28   17.70
   5  -5  -7  156.78   18.50
  -5   5   7  125.89   22.90
  -5   5   7  153.68   18.70
   5   5  -7  140.69   20.50
  -3  -5   7   94.69   13.90
   3  -5  -7  102.99   14.10
   3  -5  -7  111.69   17.00
   3  -5  -7   99.49   12.00
   3   5  -7   56.69   15.10
  -3   5   7   91.09   13.90
  -3   5   7   93.09   16.40
   1  -5  -7  111.89   19.90
  -1  -5   7   86.99   15.20
   1  -5  -7  120.89   15.90
   1   5  -7   89.49   16.70
  -1   5   7  121.99   17.50
  -1  -5  -7   78.19   21.40
  -1  -5  -7   84.39   15.60
   1  -5   7  140.99   18.40
  -1   5  -7  137.29   15.20
  -1   5  -7  130.39   18.60
   1   5   7  138.69   19.20
  -3  -5  -7   94.09   27.10
   3  -5   7  104.39   18.00
  -3  -5  -7   73.49   16.60
  -3   5  -7   83.19   17.60
  -3   5  -7   65.09   13.20
   3   5   7   94.69   18.60
  -6  -6   7 1360.46   68.99
   6  -6  -7 1531.75   70.99
   6  -6  -7 1470.55   70.79
  -6   6   7 1218.58   73.79
  -6   6   7 1325.87   73.69
   6   6  -7 1409.76   86.29
  -6   6   7 1328.27   75.39
  -4  -6   7 1722.13   79.99
   4  -6  -7 1727.63   76.89
   4  -6  -7 1582.94   78.89
   4   6  -7 1564.24   89.89
  -4   6   7 1553.84   80.89
 -16   0   8 1629.34   87.09
 -16   0   8 1529.65   71.49
  16   0  -8 1600.84   82.69
 -16   0   8 1571.44   72.89
  16   0  -8 1548.74   87.69
 -14   0   8 1975.90  108.19
 -14   0   8 2298.37   97.69
 -14   0   8 2225.58   96.79
  14   0  -8 2297.27  107.39
  14   0  -8 2216.08  109.69
 -12   0   8 2659.43  127.09
  12   0  -8 2747.72  127.39
 -12   0   8 2711.73  116.39
 -12   0   8 2554.04  113.49
 -12   0   8 2669.63  114.09
 -10   0   8 3286.77  137.79
  10   0  -8 3138.79  143.59
 -10   0   8 3210.08  134.59
  10   0  -8 3247.07  147.49
 -10   0   8 3068.39  146.39
 -10   0   8 3099.89  134.29
  -8   0   8 3389.16  147.79
  -8   0   8 3381.56  143.79
   8   0  -8 3322.87  155.18
   8   0  -8 3503.05  152.78
  -8   0   8 3470.25  156.38
  -6   0   8 3492.35  151.98
   6   0  -8 3456.75  157.38
   6   0  -8 3741.73  151.38
  -6   0   8 3439.16  155.38
  -6   0   8 3688.33  164.08
   6   0  -8 3674.83  163.48
   4   0  -8 3023.00  129.79
   4   0  -8 3125.79  133.79
  -4   0   8 3211.58  143.59
  -4   0   8 2977.20  131.09
  -4   0   8 3008.90  134.09
  -4   0   8 2805.42  130.69
   4   0  -8 3094.29  142.19
  -2   0   8 3554.24  164.68
  -2   0   8 3608.04  156.08
   2   0  -8 3505.25  152.88
   2   0  -8 3490.35  163.98
   2   0  -8 3498.65  151.48
   0   0  -8 2834.82  127.09
   0   0  -8 2874.61  125.89
   0   0  -8 2880.81  140.19
   0   0   8 3015.20  131.29
  -2   0  -8 1925.51   87.29
  -2   0  -8 1930.01   87.59
  -2   0  -8 1998.80  113.29
  -2   0  -8 2109.99   91.89
  -4   0  -8 2671.53  144.29
  -4   0  -8 2940.71  126.09
  -4   0  -8 3004.90  127.09
   4   0   8 3077.49  133.89
  -4   0  -8 2908.61  131.69
  -6   0  -8 1802.22   86.99
   6   0   8 1852.11   88.39
  -6   0  -8 1710.33   79.49
  -6   0  -8 1822.22  105.19
  17  -1  -8   99.19   21.00
 -17  -1   8   75.89   11.30
 -17  -1   8   92.29   16.60
 -17  -1   8   39.80   22.10
 -17   1   8   67.49   12.70
  17   1  -8   87.49   19.00
 -17   1   8   75.99   10.20
 -17   1   8   93.09   26.10
 -15  -1   8  105.99   10.60
 -15  -1   8  107.49   35.90
  15  -1  -8  114.09   21.70
 -15  -1   8  117.79   14.50
  15  -1  -8  132.59   22.40
 -15   1   8  123.29   12.90
 -15   1   8  132.69   24.60
 -15   1   8  108.29   13.10
  15   1  -8  135.39   20.20
  13  -1  -8   80.69   18.10
  13  -1  -8  141.59   21.30
 -13  -1   8  140.59   23.80
 -13  -1   8  133.59   13.80
  13   1  -8  147.89   23.40
 -13   1   8  117.99   12.70
 -13   1   8  119.69   20.30
  13   1  -8  140.29   19.50
 -13   1   8  117.79   12.60
 -11  -1   8  129.29   20.50
  11  -1  -8  160.98   21.80
  11  -1  -8  146.49   20.10
 -11  -1   8  166.58   14.50
 -11   1   8  133.59   13.30
  11   1  -8  150.38   22.60
 -11   1   8  142.29   12.50
 -11   1   8  123.59   20.60
  11   1  -8  184.08   23.20
   9  -1  -8  182.68   23.20
   9  -1  -8  198.68   22.10
  -9  -1   8  175.08   23.00
  -9  -1   8  157.68   14.50
  -9   1   8  150.38   20.40
   9   1  -8  135.49   19.60
  -9   1   8  143.49   12.30
  -9   1   8  139.19   14.20
   9   1  -8  137.79   17.80
   7  -1  -8  233.78   15.00
  -7  -1   8  193.78   17.40
   7  -1  -8  215.18   22.30
  -7  -1   8  270.97   26.20
   7  -1  -8  237.38   25.50
   7   1  -8  202.58   23.00
  -7   1   8  230.28   26.40
  -7   1   8  234.98   18.20
   7   1  -8  231.88   20.40
  -5  -1   8  151.88   15.40
   5  -1  -8  108.39   11.00
  -5  -1   8  142.09   14.90
   5  -1  -8  114.69   19.30
  -5  -1   8  132.19   21.20
   5   1  -8  126.69   20.50
  -5   1   8  136.79   15.10
   5   1  -8  104.69    9.30
  -5   1   8  128.69   20.80
   5   1  -8  114.09   14.90
  -5   1   8  114.19   13.00
  -3  -1   8  200.08   19.50
  -3  -1   8  219.08   28.90
  -3  -1   8  230.98   20.80
   3  -1  -8  213.78   27.00
   3  -1  -8  227.98   16.20
  -3   1   8  218.38   19.60
   3   1  -8  198.18   18.10
  -3   1   8  211.78   15.50
   3   1  -8  206.88   25.00
   3   1  -8  214.08   14.60
  -3   1   8  198.58   26.20
   1  -1  -8  200.58   26.30
   1  -1  -8  234.48   14.60
  -1  -1   8  189.28   28.50
   1  -1  -8  223.98   17.30
  -1  -1   8  209.88   21.40
   1  -1  -8  234.98   18.80
   1   1  -8  201.78   16.30
   1   1  -8  217.08   18.10
  -1   1   8  202.98   20.00
   1   1  -8  224.98   28.70
  -1   1   8  268.67   29.30
  -1  -1  -8  109.99   12.60
  -1  -1  -8   85.19   22.10
   1  -1   8  117.79   16.40
  -1  -1  -8   94.59   13.40
  -1   1  -8   95.39   12.60
  -1   1  -8   99.59   24.00
  -1   1  -8  112.29   13.60
   3  -1   8  146.69   20.40
  -3  -1  -8  158.48   18.50
  -3  -1  -8  191.38   29.20
  -3   1  -8  169.18   17.60
  -3   1  -8  132.89   27.20
  -3   1  -8  156.98   16.40
   3   1   8  108.49   17.70
  -5  -1  -8  120.89   27.00
   5  -1   8  162.78   21.90
  -5  -1  -8  207.18   21.20
  -5   1  -8  156.78   32.50
  -5   1  -8  144.39   17.40
   5   1   8  146.59   20.20
  -5   1  -8  176.68   19.90
   7  -1   8   51.59   17.60
  -7  -1  -8   84.49   36.90
  -7  -1  -8   50.19   14.40
   7   1   8   63.39   17.50
  -7   1  -8   61.29   15.90
  -7   1  -8   80.19   34.40
  -7   1  -8   71.49   12.90
 -16  -2   8  412.56   27.50
  16  -2  -8  393.96   39.80
  16   2  -8  460.25   36.00
 -16   2   8  431.46   43.20
 -16   2   8  462.15   28.80
 -16   2   8  453.45   24.60
 -14  -2   8  624.44   47.00
 -14  -2   8  523.15   32.40
  14  -2  -8  519.65   44.90
  14  -2  -8  595.34   44.50
 -14   2   8  602.94   30.20
  14   2  -8  584.34   45.00
  14   2  -8  650.53   40.80
 -14   2   8  542.35   44.90
 -12  -2   8 1032.70   54.29
  12  -2  -8 1066.59   62.59
  12   2  -8 1122.29   85.39
 -12   2   8 1147.99   64.79
  12   2  -8 1202.38   61.49
 -12   2   8 1137.39   52.69
 -12   2   8 1188.48   53.69
  10  -2  -8  940.51   55.79
 -10  -2   8  960.20   54.59
 -10  -2   8  854.21   53.69
  10  -2  -8  833.12   52.59
 -10   2   8  937.11   44.60
 -10   2   8  938.21   54.69
 -10   2   8  913.51   44.30
  10   2  -8  916.51   53.59
  -8  -2   8  811.82   42.90
   8  -2  -8  774.62   50.69
  -8  -2   8  879.51   51.89
   8  -2  -8  817.02   51.29
  -8   2   8  914.01   41.70
   8   2  -8  849.72   47.10
   8   2  -8  837.12   49.99
  -8   2   8  857.11   43.00
  -6  -2   8 1387.66   67.79
  -6  -2   8 1281.97   74.69
   6  -2  -8 1380.16   65.19
   6  -2  -8 1475.65   75.79
  -6   2   8 1445.06   68.19
   6   2  -8 1438.96   70.69
  -6   2   8 1462.05   65.59
  -6   2   8 1589.74   76.29
   6   2  -8 1445.56   75.39
   4  -2  -8  823.12   40.70
   4  -2  -8  770.22   49.50
  -4  -2   8  811.82   43.40
  -4  -2   8  753.82   52.29
  -4   2   8  881.51   52.39
   4   2  -8  836.82   50.79
  -4   2   8  777.12   43.00
   4   2  -8  794.42   43.70
  -4   2   8  805.32   38.40
  -2  -2   8  933.71   60.59
  -2  -2   8  891.41   51.19
   2  -2  -8  867.71   57.69
   2  -2  -8  823.72   46.20
   2  -2  -8  891.61   48.00
  -2   2   8 1072.19   51.99
  -2   2   8  995.10   60.19
   2   2  -8 1074.59   46.00
  -2   2   8 1001.90   43.50
   2   2  -8 1087.99   60.29
   2   2  -8 1065.49   51.19
   0  -2  -8  836.62   44.90
   0   2   8  852.81   48.40
   0   2  -8  865.41   42.70
   0   2  -8  890.61   45.60
   0   2  -8  801.82   54.79
  -2  -2  -8  584.04   49.00
  -2  -2  -8  588.74   36.90
  -2   2  -8  673.53   36.20
  -2   2  -8  583.24   50.39
  -2   2  -8  677.53   37.10
   2   2   8  649.24   40.20
   4  -2   8  802.12   50.49
  -4  -2  -8  770.02   45.50
  -4  -2  -8  694.13   58.19
   4   2   8  786.42   47.90
  -4   2  -8  769.92   60.39
  -4   2  -8  824.52   49.90
  -4   2  -8  831.22   43.80
   6  -2   8  614.94   47.00
  -6  -2  -8  598.64   59.69
  -6  -2  -8  593.74   40.30
  -6   2  -8  635.94   37.60
  -6   2  -8  642.34   40.30
   6   2   8  606.04   43.30
  15  -3  -8  158.48   27.60
 -15  -3   8  155.08   17.90
 -15   3   8  121.49   15.40
 -15   3   8  142.69   13.30
  15   3  -8  159.18   23.10
  13  -3  -8  117.49   24.30
 -13  -3   8   80.79   12.70
  13  -3  -8   89.39   20.80
 -13   3   8  108.79   11.10
  13   3  -8  100.99   17.90
 -13   3   8  108.99   13.60
 -13   3   8   96.59   22.20
 -11  -3   8   65.49   27.50
 -11  -3   8   80.69   11.90
  11  -3  -8   86.89   19.30
  11  -3  -8   94.89   22.60
 -11   3   8   83.49   12.10
 -11   3   8  138.59   22.90
  11   3  -8  104.59   30.60
 -11   3   8  109.89   12.10
  11   3  -8   99.99   16.00
   9  -3  -8  245.08   29.50
  -9  -3   8  298.27   20.70
   9  -3  -8  281.27   28.00
  -9  -3   8  217.08   28.70
   9   3  -8  266.87   28.20
  -9   3   8  244.38   28.40
   9   3  -8  250.07   24.00
  -9   3   8  246.68   19.80
  -9   3   8  248.48   22.10
  -7  -3   8   89.19   20.30
   7  -3  -8   82.09   17.00
  -7  -3   8   88.29   12.30
  -7   3   8  101.99   13.40
   7   3  -8  153.98   22.70
  -7   3   8  119.79   19.20
   7   3  -8  116.69   20.30
   5  -3  -8  136.69   17.00
  -5  -3   8  160.68   22.30
   5  -3  -8  157.78   14.70
  -5  -3   8  140.49   29.80
   5   3  -8  194.28   25.10
  -5   3   8  153.58   17.20
  -5   3   8  103.89   20.20
   5   3  -8  161.88   20.40
  -5   3   8  152.08   14.70
  -3  -3   8  192.08   28.50
   3  -3  -8  193.88   15.80
  -3   3   8  193.38   13.40
  -3   3   8  207.98   21.70
   3   3  -8  202.38   25.90
   3   3  -8  201.68   20.40
  -3   3   8  175.78   26.20
   1  -3  -8   84.99   13.50
  -1  -3   8   98.69   15.60
   1   3  -8  121.49   23.00
   1   3  -8  139.39   17.80
  -1   3   8  138.09   17.10
   1  -3   8  145.29   20.20
  -1  -3  -8  100.69   15.00
   1   3   8  142.79   19.10
  -1   3  -8  148.09   16.70
  -1   3  -8   98.99   21.90
   3  -3   8  111.69   22.00
  -3  -3  -8  114.89   17.10
  -3  -3  -8  114.79   27.30
  -3   3  -8  131.99   17.20
  -3   3  -8  132.49   16.70
   3   3   8  101.29   18.20
   5  -3   8   68.29   23.10
  -5  -3  -8   90.89   16.40
  -5   3  -8  109.19   17.00
   5   3   8  102.89   19.50
  -5   3  -8  125.59   18.50
 -12  -4   8 2013.80   90.99
  12  -4  -8 1859.11   98.79
  12  -4  -8 1797.82  104.89
 -12   4   8 1972.80   89.69
  12   4  -8 1966.70   96.79
 -12   4   8 1989.80   85.79
  10  -4  -8 1614.64   99.69
  10  -4  -8 1825.42   91.39
 -10  -4   8 1866.81   85.29
  10   4  -8 1807.32   90.29
 -10   4   8 1869.31   94.29
 -10   4   8 1835.82   83.99
 -10   4   8 1822.62   82.09
   8  -4  -8 2266.67  106.19
  -8  -4   8 2275.97  100.69
   8  -4  -8 2060.99  106.19
  -8   4   8 2151.28   99.19
  -8   4   8 2199.98   98.99
   8   4  -8 2271.97  105.99
  -8   4   8 2070.79  111.89
   6  -4  -8 2265.97  101.59
  -6  -4   8 2227.38  102.99
   6  -4  -8 1972.80  124.89
   6  -4  -8 2234.98  103.79
   6   4  -8 2317.87  107.39
  -6   4   8 2351.56  103.49
  -6   4   8 2319.57  117.29
   4  -4  -8 2170.48   89.29
  -4  -4   8 2070.59   93.59
   4  -4  -8 2134.39   92.69
  -4   4   8 1850.61   95.69
   4   4  -8 2022.20   96.69
  -4   4   8 1946.61  101.59
  -4   4   8 1797.12   86.39
  -2  -4   8 2394.66  106.59
   2  -4  -8 2271.07  104.69
  -2   4   8 2189.88  106.59
   2   4  -8 2257.87  107.59
   0  -4   8 1868.01   85.19
   0  -4  -8 1591.44   81.59
   0   4   8 1708.03   84.79
   0   4  -8 1667.43   83.89
   0   4  -8 1676.53   77.59
  -2  -4  -8 1397.76   88.69
  -2  -4  -8 1520.15   74.99
   2  -4   8 1507.65   78.49
  -2   4  -8 1438.96   74.89
   2   4   8 1420.56   76.09
  -2   4  -8 1487.95   70.39
  -9  -5   8   64.39   13.20
   9  -5  -8   70.79   20.60
  -9   5   8   66.29   13.50
  -9   5   8   70.19   12.60
   9   5  -8   26.30   15.00
   7  -5  -8   95.49   19.50
   7  -5  -8   93.09   18.30
  -7  -5   8  120.09   17.10
  -7   5   8  152.18   17.10
  -7   5   8  119.39   24.30
   7   5  -8  124.29   20.90
  -7   5   8  134.79   19.30
  -5  -5   8   56.69   13.70
   5  -5  -8   59.09   11.30
   5  -5  -8   73.59   13.10
   5  -5  -8   62.39   18.40
  -5   5   8   55.29   15.60
  -5   5   8   89.69   22.50
   5   5  -8   54.39   14.50
  -3  -5   8   57.59   14.60
   3  -5  -8   70.89   13.50
   3  -5  -8   87.89   10.30
   3  -5  -8   80.69   20.30
  -3   5   8   67.29   16.40
   3   5  -8   64.19   15.40
  -1  -5   8  136.99   19.90
   1  -5  -8  139.49   19.50
   1  -5  -8   91.39   24.10
  -1   5   8  135.89   20.50
   1   5  -8  128.59   20.20
 -16   0   9  522.95   29.90
 -16   0   9  527.45   46.60
  16   0  -9  498.15   41.10
 -16   0   9  500.05   29.80
  16   0  -9  463.05   48.50
  14   0  -9 1021.70   60.69
  14   0  -9 1009.00   59.09
 -14   0   9  984.60   46.80
 -14   0   9  903.21   60.59
  12   0  -9 1005.80   61.39
 -12   0   9  980.50   49.50
 -12   0   9 1014.80   50.19
 -12   0   9 1005.90   46.70
  12   0  -9 1024.00   58.39
 -12   0   9  995.80   61.79
 -10   0   9  843.12   40.10
  10   0  -9  891.01   53.79
  10   0  -9  837.52   49.80
 -10   0   9  872.11   41.00
 -10   0   9  881.71   44.40
 -10   0   9  811.92   54.49
  -8   0   9 1105.39   51.49
  -8   0   9 1141.39   55.69
   8   0  -9 1090.19   59.39
   6   0  -9 1345.07   60.49
  -6   0   9 1318.17   65.69
  -6   0   9 1346.37   75.49
   6   0  -9 1351.76   75.29
   6   0  -9 1358.86   67.29
  -4   0   9 1555.84   84.39
   4   0  -9 1511.65   69.39
  -4   0   9 1470.15   77.79
   4   0  -9 1506.15   83.89
   4   0  -9 1635.54   74.09
   2   0  -9  815.62   41.70
  -2   0   9  811.42   46.60
   2   0  -9  851.41   43.10
  -2   0   9  772.82   61.59
   2   0  -9  852.81   43.50
   0   0  -9  980.00   48.10
   0   0  -9  931.81   63.29
   0   0  -9 1022.40   50.69
   0   0   9 1076.09   55.49
  -2   0  -9  917.41   44.30
  -2   0  -9  870.01   46.60
  -2   0  -9  822.42   62.69
  -2   0  -9  891.21   43.50
   2   0   9  794.82   49.70
  -4   0  -9  512.25   33.40
  -4   0  -9  488.85   27.90
  -4   0  -9  420.56   47.10
   4   0   9  442.06   36.30
  15  -1  -9  105.49   23.30
 -15  -1   9  114.69   24.20
  15  -1  -9  138.89   23.90
 -15  -1   9  139.29   15.90
 -15   1   9   70.69   22.40
  15   1  -9  144.19   22.10
 -15   1   9  145.89   15.10
  15   1  -9  117.39   25.90
 -15   1   9  103.19   12.60
 -13  -1   9   91.59   12.80
 -13  -1   9  107.39   23.80
  13  -1  -9   79.89   19.70
  13  -1  -9  126.09   23.00
 -13   1   9   76.79   10.90
  13   1  -9  110.49   23.00
  13   1  -9   84.59   17.50
 -13   1   9   96.49   23.10
 -13   1   9  106.09   12.30
  11  -1  -9  149.09   23.10
 -11  -1   9  120.99   14.80
  11  -1  -9  132.89   24.00
 -11  -1   9  151.98   25.50
  11   1  -9  111.09   20.10
 -11   1   9  126.59   14.10
 -11   1   9   89.69   21.90
  11   1  -9  137.79   20.30
 -11   1   9  110.59   12.60
   9  -1  -9  196.18   25.50
  -9  -1   9  214.28   28.30
   9  -1  -9  221.78   27.70
  -9   1   9  195.18   14.90
   9   1  -9  203.68   25.70
  -9   1   9  202.08   26.60
  -9   1   9  217.68   18.30
   9   1  -9  196.88   21.70
   7  -1  -9  124.39   19.10
   7  -1  -9  157.58   22.80
  -7  -1   9  123.19   23.60
   7  -1  -9  123.29   12.00
  -7   1   9  128.99   15.50
   7   1  -9  120.39   16.50
  -7   1   9   96.69   22.20
   7   1  -9  116.79   21.10
   5  -1  -9  162.48   24.20
  -5  -1   9  155.88   18.70
   5  -1  -9  109.59   16.50
  -5  -1   9  110.59   22.30
   5  -1  -9  121.19   12.40
  -5   1   9  117.69   15.20
   5   1  -9  135.59   11.00
   5   1  -9  136.59   16.70
   5   1  -9   72.59   18.70
  -5   1   9  108.39   23.10
   3  -1  -9  168.48   19.50
   3  -1  -9  149.88   24.10
  -3  -1   9  169.38   25.90
   3  -1  -9  201.08   16.20
  -3  -1   9  177.78   20.50
  -3   1   9  185.48   28.40
  -3   1   9  160.78   21.40
  -3   1   9  181.78   15.60
   3   1  -9  167.28   14.20
   3   1  -9  150.38   17.90
   3   1  -9  204.58   28.00
   1  -1  -9  151.78   13.50
   1  -1  -9  188.68   29.00
   1  -1  -9  186.58   17.10
   1  -1  -9  156.78   18.10
  -1  -1   9  135.09   18.80
   1   1  -9  155.98   17.60
   1   1  -9  167.78   27.30
   1   1  -9  161.58   15.50
  -1   1   9  180.88   20.80
  -1  -1  -9   72.49   22.50
  -1  -1  -9   71.79   12.80
   1  -1   9   94.39   16.60
   1   1   9   84.39   15.30
  -1   1  -9  100.99   13.40
  -1   1  -9   91.29   12.60
  -1   1  -9   78.59   22.40
  -3  -1  -9  115.09   27.80
  -3  -1  -9  119.99   16.00
   3  -1   9  122.79   20.50
  -3   1  -9  120.79   16.80
  -3   1  -9  116.79   28.10
  -3   1  -9  116.79   14.30
   3   1   9  137.29   19.40
   5  -1   9  112.09   20.30
  -5  -1  -9  159.18   21.00
  -5  -1  -9  114.59   31.10
  -5   1  -9  127.49   17.80
   5   1   9  111.29   19.60
  -5   1  -9  113.09   15.60
  -5   1  -9   55.59   33.00
  14  -2  -9 2320.97  114.99
  14  -2  -9 2568.74  118.69
 -14  -2   9 2343.37  102.99
 -14   2   9 2038.50  112.29
 -14   2   9 2135.09  100.79
 -14   2   9 2239.68   99.39
  14   2  -9 2223.18  109.99
  12  -2  -9 2102.49  109.89
  12  -2  -9 2280.67  112.99
 -12  -2   9 2127.59  111.89
 -12  -2   9 2120.99   99.59
 -12   2   9 2040.80  109.79
  12   2  -9 2172.38  110.29
 -12   2   9 2284.77   98.29
 -12   2   9 2220.88   97.99
  12   2  -9 2429.96  107.59
  10  -2  -9 2442.66  118.89
 -10  -2   9 2583.14  110.19
  10  -2  -9 2340.07  119.59
 -10  -2   9 2281.97  139.59
 -10   2   9 2594.94  108.79
  10   2  -9 2123.59  137.29
 -10   2   9 2464.15  107.09
  10   2  -9 2428.46  114.29
  -8  -2   9 3090.19  133.09
   8  -2  -9 2895.31  140.59
  -8  -2   9 3140.99  144.19
  -8   2   9 2913.51  131.99
  -8   2   9 3041.00  142.39
   8   2  -9 2877.81  141.19
   8   2  -9 2958.00  141.89
  -6  -2   9 3008.30  133.29
   6  -2  -9 2914.81  140.99
  -6  -2   9 2916.61  142.69
   6  -2  -9 3032.70  129.69
  -6   2   9 2979.40  132.69
   6   2  -9 3022.80  142.39
  -6   2   9 2934.51  142.29
   6   2  -9 2952.00  134.49
  -4  -2   9 3442.96  152.88
   4  -2  -9 3524.15  161.48
   4  -2  -9 3222.28  151.68
  -4  -2   9 3331.97  162.88
   4  -2  -9 3450.75  149.19
  -4   2   9 3574.34  153.08
   4   2  -9 3557.24  153.18
   4   2  -9 3327.07  161.28
  -4   2   9 3500.95  162.68
   4   2  -9 3336.57  144.59
   2  -2  -9 2682.03  127.99
   2  -2  -9 2944.21  117.79
  -2  -2   9 2509.35  124.19
  -2  -2   9 2810.72  136.99
   2  -2  -9 2817.02  134.29
   2   2  -9 2649.73  121.79
  -2   2   9 2723.33  133.79
  -2   2   9 2658.33  123.09
   2   2  -9 2479.15  131.89
   2   2  -9 2700.93  116.89
   0  -2  -9 2345.37  117.39
   0  -2   9 2241.08  108.09
   0  -2  -9 2342.87  104.09
   0   2  -9 2288.27  103.69
   0   2  -9 2089.49  122.89
   0   2   9 2200.18  105.49
   0   2  -9 2227.28  100.29
   2  -2   9 2187.08  105.99
  -2  -2  -9 2108.79  100.89
  -2  -2  -9 2107.79  114.89
  -2   2  -9 2118.39   99.29
   2   2   9 2100.29  102.79
  -2   2  -9 2246.18  117.09
  -2   2  -9 2186.08   98.39
   4  -2   9 1804.92   90.19
  -4  -2  -9 1671.13   83.99
  -4   2  -9 1698.13   82.29
  -4   2  -9 1562.24   83.19
   4   2   9 1763.32   86.79
  13  -3  -9   92.89   25.80
  13  -3  -9   58.69   26.60
 -13   3   9   96.79   13.00
 -13   3   9   70.39   11.40
  13   3  -9   76.29   17.20
  11  -3  -9   62.59   23.00
  11  -3  -9  122.19   22.80
 -11  -3   9   71.89   12.90
 -11   3   9   66.49   22.50
  11   3  -9   77.89   16.60
 -11   3   9  101.89   13.10
 -11   3   9  109.69   13.30
  -9  -3   9   92.79   12.90
   9  -3  -9   71.79   20.40
   9  -3  -9   84.49   19.30
  -9   3   9  104.39   21.50
   9   3  -9  117.49   17.90
  -9   3   9   96.99   14.00
  -9   3   9   92.49   12.40
   7  -3  -9   49.10   18.00
   7  -3  -9   93.09   12.60
   7  -3  -9   73.39   17.20
  -7  -3   9  122.99   15.90
  -7  -3   9   77.89   22.50
  -7   3   9   99.09   23.20
   7   3  -9   87.09   22.70
   7   3  -9  107.39   17.60
  -7   3   9  117.09   16.60
   5  -3  -9   99.89   13.60
   5  -3  -9  101.79   16.70
  -5  -3   9   90.89   24.80
   5  -3  -9   76.89   18.90
  -5  -3   9   87.99   14.00
   5   3  -9   84.89   22.10
  -5   3   9   88.49   14.40
  -5   3   9   71.09   11.40
  -5   3   9  116.39   24.40
   5   3  -9  103.69   16.40
   3  -3  -9  111.09   15.10
   3  -3  -9  117.09   24.50
  -3  -3   9  123.89   17.60
  -3  -3   9  119.99   29.60
   3   3  -9   86.89   25.40
  -3   3   9  105.79   24.50
   3   3  -9  161.48   19.40
  -3   3   9  137.89   17.40
  -1  -3   9   57.09   16.60
   1  -3  -9   63.49   12.70
   1  -3  -9   51.79   22.10
  -1   3   9   54.29   14.60
   1   3  -9   56.39    9.80
   1   3  -9   67.59   13.90
  -1  -3  -9   78.19   14.10
   1  -3   9   58.39   20.00
  -1  -3  -9   14.30   23.40
   1   3   9   89.49   17.70
  -1   3  -9   78.09   14.70
  -1   3  -9   77.39   13.10
  -3  -3  -9   81.69   16.40
   3  -3   9   50.89   22.90
   3   3   9   41.70   18.80
  -3   3  -9   61.49   15.20
  -3   3  -9   59.69   14.50
  12  -4  -9  595.84   57.59
 -12  -4   9  741.83   46.80
 -12   4   9  793.12   39.60
 -12   4   9  766.22   42.00
  10  -4  -9  652.03   50.19
 -10  -4   9  726.63   43.10
  10   4  -9  749.42   48.40
 -10   4   9  805.12   41.90
 -10   4   9  795.62   41.70
   8  -4  -9  711.13   51.49
   8  -4  -9  784.82   54.69
  -8  -4   9  763.72   46.10
  -8   4   9  898.11   45.40
   8   4  -9  890.81   51.89
  -8   4   9  890.11   52.19
  -8   4   9  942.01   58.19
   6  -4  -9 1065.49   54.09
   6  -4  -9 1026.60   54.89
  -6  -4   9 1054.19   56.29
   6  -4  -9  969.40   62.49
  -6   4   9 1102.09   56.29
  -6   4   9 1131.79   68.59
   6   4  -9 1054.29   59.59
   4  -4  -9  902.91   61.59
  -4  -4   9 1026.30   55.39
   4  -4  -9  952.50   46.40
   4  -4  -9  877.51   50.89
   4   4  -9 1028.60   56.69
  -4   4   9 1046.90   76.79
  -4   4   9 1074.29   55.29
   2  -4  -9  733.73   43.60
  -2  -4   9  798.62   48.70
   2  -4  -9  652.63   53.69
   2   4  -9  805.42   47.00
  -2   4   9  803.62   48.10
   0  -4  -9  566.04   38.60
   0  -4   9  545.15   45.10
   0   4  -9  612.84   34.80
   0   4   9  652.93   43.40
   0   4  -9  646.34   42.20
  14   0 -10 2112.09  112.49
 -14   0  10 2225.88  112.99
  14   0 -10 2167.08  108.89
 -14   0  10 2138.39   97.89
 -14   0  10 2137.59   94.69
  12   0 -10 2134.39  106.79
 -12   0  10 2156.28  111.79
 -12   0  10 2258.67   99.09
  12   0 -10 2088.59  109.69
 -12   0  10 2162.48   94.29
 -10   0  10 2683.93  114.99
  10   0 -10 2748.12  127.29
  10   0 -10 2608.74  131.29
 -10   0  10 2570.14  132.19
 -10   0  10 2743.63  120.49
  -8   0  10 2770.82  128.69
   8   0 -10 3058.39  133.39
  -8   0  10 2853.01  140.39
   8   0 -10 2770.62  138.99
  -6   0  10 2422.86  113.49
   6   0 -10 2531.65  114.59
   6   0 -10 2433.36  123.29
   6   0 -10 2490.35  107.49
  -6   0  10 2446.86  125.89
   4   0 -10 3332.57  140.19
   4   0 -10 3031.40  135.39
   4   0 -10 3224.28  153.28
  -4   0  10 2836.12  150.88
  -4   0  10 3202.58  141.89
   2   0 -10 2640.84  113.99
  -2   0  10 2579.14  118.09
  -2   0  10 2295.97  128.19
   2   0 -10 2539.15  112.69
   2   0 -10 2578.54  130.49
   0   0 -10 2353.26  110.19
   0   0 -10 2500.45  108.89
   0   0  10 2533.75  115.29
   0   0 -10 2368.96  127.89
  -2   0 -10 2369.46  131.79
  -2   0 -10 2486.75  113.59
  -2   0 -10 2547.75  113.59
   2   0  10 2480.65  117.49
  15  -1 -10  122.89   28.90
 -15  -1  10  122.19   15.10
 -15  -1  10   86.49   27.80
  15  -1 -10  167.68   27.20
 -15   1  10  107.49   13.80
 -15   1  10   68.89   25.30
  15   1 -10  130.09   28.60
  15   1 -10  107.49   21.90
 -15   1  10  117.69   14.10
 -13  -1  10   23.80   27.60
  13  -1 -10   60.19   20.20
  13  -1 -10   49.00   20.40
 -13  -1  10   38.70   11.20
 -13   1  10   54.99   10.50
 -13   1  10   68.79   12.30
  13   1 -10   49.60   23.40
 -13   1  10   59.39   25.60
  13   1 -10   66.19   17.60
 -11  -1  10   90.99   14.30
  11  -1 -10  132.09   22.80
  11  -1 -10   95.29   21.80
 -11  -1  10  131.19   26.80
 -11   1  10   91.49   24.80
  11   1 -10  137.79   25.40
 -11   1  10  107.69   13.40
 -11   1  10  125.79   15.60
  11   1 -10  137.19   20.90
  -9  -1  10  107.09   23.60
   9  -1 -10   99.89   24.00
   9  -1 -10  121.69   22.10
  -9  -1  10  125.79   15.50
   9   1 -10  147.19   25.40
  -9   1  10  122.19   15.20
  -9   1  10  119.39   13.50
  -9   1  10  127.99   23.50
   9   1 -10  137.29   19.80
   7  -1 -10  117.59   24.50
   7  -1 -10  132.49   20.20
  -7  -1  10  146.69   28.20
  -7  -1  10  116.49   15.40
  -7  -1  10  108.69   16.20
   7  -1 -10  121.19   13.30
   7   1 -10  133.69   18.10
  -7   1  10   97.39   15.20
   7   1 -10   89.09   21.80
  -7   1  10   87.29   23.60
   5  -1 -10   97.89   12.10
   5  -1 -10  121.29   24.50
  -5  -1  10   45.90   25.30
   5  -1 -10  113.69   17.90
  -5  -1  10   92.99   16.10
  -5   1  10   73.29   23.00
   5   1 -10   95.59   21.80
   5   1 -10   86.29    9.90
  -5   1  10   93.59   16.10
   5   1 -10  125.49   17.00
   3  -1 -10  162.78   20.60
   3  -1 -10  135.19   15.20
  -3  -1  10  120.69   28.80
  -3  -1  10  114.99   18.40
   3  -1 -10  109.99   25.00
   3   1 -10  149.88   17.50
   3   1 -10  170.48   29.00
  -3   1  10  185.38   21.70
   3   1 -10  156.58   14.80
  -3   1  10  129.99   29.80
   1  -1 -10  123.59   14.80
   1  -1 -10  100.39   29.50
   1  -1 -10  115.89   15.30
  -1  -1  10  115.89   19.50
   1  -1 -10  106.39   14.30
   1   1 -10  120.69   14.10
   1   1 -10  132.69   29.00
   1   1 -10  119.49   16.20
  -1   1  10  114.59   18.00
  -1  -1 -10   90.09   14.60
   1  -1  10   81.49   18.50
  -1  -1 -10   26.30   25.80
   1   1  10   67.69   16.40
  -1   1 -10   47.20   28.00
  -1   1 -10   58.19   12.90
  -1   1 -10   63.99   12.70
 -14  -2  10  742.63   42.80
  14  -2 -10  681.23   54.59
  14  -2 -10  778.12   58.59
 -14   2  10  778.62   40.80
 -14   2  10  768.82   44.20
  14   2 -10  732.63   50.39
 -12  -2  10  817.32   45.20
  12  -2 -10  823.42   59.29
  12  -2 -10  796.92   56.99
  12   2 -10  846.12   51.69
 -12   2  10  867.11   44.30
 -12   2  10  826.12   42.80
 -12   2  10  739.13   58.79
 -10  -2  10  849.72   45.90
  10  -2 -10  687.63   54.89
 -10  -2  10  944.01   61.89
  10  -2 -10  804.22   56.89
  10   2 -10  865.61   50.99
 -10   2  10  838.72   45.10
  10   2 -10  851.31   58.49
 -10   2  10  801.02   58.29
   8  -2 -10  912.51   56.79
   8  -2 -10  747.13   54.69
  -8  -2  10  837.92   47.40
  -8  -2  10  862.21   61.89
   8   2 -10  800.12   55.49
  -8   2  10  829.72   57.09
  -8   2  10  900.21   47.30
   8   2 -10  844.92   49.40
   6  -2 -10 1010.40   54.39
  -6  -2  10  979.00   69.79
  -6  -2  10 1006.70   55.79
   6  -2 -10 1018.20   59.89
   6  -2 -10 1031.70   66.19
   6   2 -10  956.00   63.89
  -6   2  10 1045.00   68.29
   6   2 -10 1084.99   56.59
  -6   2  10 1102.79   55.29
  -4  -2  10  905.81   55.39
  -4  -2  10 1029.00   70.09
   4  -2 -10  968.90   49.90
   4  -2 -10 1067.49   53.59
  -4  -2  10  917.91   54.69
   4  -2 -10  902.71   62.59
  -4   2  10  947.31   47.00
  -4   2  10 1033.40   53.99
   4   2 -10 1047.60   58.09
  -4   2  10  930.81   66.49
   4   2 -10 1001.20   66.69
  -2  -2  10  775.22   50.79
   2  -2 -10  719.33   59.59
   2  -2 -10  767.02   44.30
   2   2 -10  862.51   41.70
  -2   2  10  904.51   49.00
   2   2 -10  854.31   62.29
   0  -2 -10  877.51   49.50
   0  -2 -10  938.91   68.79
   0  -2  10  959.40   56.79
   0   2 -10  761.02   90.69
   0   2  10  923.71   52.99
   0   2 -10  888.41   46.60
  11  -3 -10   54.69   24.60
 -11  -3  10   89.49   15.00
 -11   3  10   48.60   12.60
 -11   3  10   86.59   13.10
  11   3 -10  104.39   18.00
   9  -3 -10  170.38   30.90
   9  -3 -10  152.38   26.70
  -9  -3  10  198.48   21.90
  -9   3  10  147.29   17.40
   9   3 -10  187.98   23.80
  -9   3  10  164.08   19.00
  -9   3  10  170.68   30.40
   7  -3 -10   95.69   13.30
  -7  -3  10  113.89   16.30
   7  -3 -10  113.79   21.10
   7  -3 -10  130.99   27.30
  -7   3  10  119.09   17.30
  -7   3  10   84.39   27.50
   7   3 -10  110.49   18.50
  -5  -3  10  122.89   19.60
   5  -3 -10  109.19   27.30
   5  -3 -10  107.69   14.90
   5   3 -10  119.39   20.00
  -5   3  10   87.29   17.10
   3  -3 -10  108.79   28.60
   3  -3 -10  131.49   16.90
  -3  -3  10  156.68   22.50
   3   3 -10  126.39   19.10
  -3   3  10  137.29   19.40
  -1  -3  10  130.29   23.10
   1  -3 -10  143.09   18.50
   1   3 -10  127.79   14.50
  -1   3  10   97.69   19.20
   1   3 -10  151.48   20.30
  -6  -4  10 2032.80   97.59
   6  -4 -10 1962.40   93.69
   6  -4 -10 2066.89   92.29
   6   4 -10 2014.20   99.69
  -6   4  10 1882.21   94.79
  12   0 -11  737.33   49.99
 -12   0  11  666.43   41.30
  12   0 -11  628.34   57.09
 -12   0  11  792.82   57.89
 -12   0  11  681.63   35.40
  10   0 -11  778.82   48.80
  10   0 -11  706.63   53.79
 -10   0  11  696.53   56.29
 -10   0  11  716.23   42.80
 -10   0  11  688.53   36.00
  -8   0  11  801.12   63.69
  -8   0  11  826.12   47.20
   8   0 -11  750.42   59.69
  -6   0  11  788.02   61.09
   6   0 -11  738.53   40.10
  -6   0  11  796.72   47.60
   6   0 -11  762.92   58.49
   6   0 -11  934.51   49.40
  -4   0  11  458.85   54.49
   4   0 -11  499.15   33.90
  -4   0  11  538.95   37.50
   4   0 -11  516.75   52.29
   4   0 -11  474.45   29.30
   2   0 -11  609.44   37.00
  -2   0  11  660.13   42.10
   2   0 -11  588.14   57.99
   2   0 -11  554.54   34.80
 -11  -1  11   97.29   28.50
  11  -1 -11  102.99   24.50
 -11  -1  11   97.59   16.00
  11  -1 -11   86.59   25.30
 -11   1  11   93.89   15.60
  11   1 -11  147.39   23.10
  11   1 -11   94.39   27.50
 -11   1  11   95.69   12.70
 -11   1  11   62.19   25.90
   9  -1 -11  104.79   28.10
  -9  -1  11  139.79   18.90
   9   1 -11  142.29   21.20
  -9   1  11  165.18   38.40
  -9   1  11  123.19   17.50
   9   1 -11   97.69   41.30
   7  -1 -11   75.29   11.60
   7  -1 -11   88.49   18.90
  -7  -1  11   86.19   31.80
  -7  -1  11   88.49   17.00
   7   1 -11  102.89   11.70
  -7   1  11   64.79   15.50
  -7   1  11   90.99   35.40
   7   1 -11   62.59   39.30
   7   1 -11  110.89   18.60
  -5  -1  11  102.79   35.90
   5  -1 -11   79.79   12.80
  -5  -1  11   91.79   17.80
   5  -1 -11  101.19   18.00
  -5   1  11   65.99   15.60
   5   1 -11  131.49   43.70
   5   1 -11   77.49   10.80
  -5   1  11   11.60   28.90
   3  -1 -11  157.48   18.30
   3  -1 -11  125.79   19.10
   3  -1 -11  179.18   52.89
  -3  -1  11  180.38   22.70
  -3   1  11  167.08   20.00
   3   1 -11  166.58   21.50
   3   1 -11  134.49   16.30
   3   1 -11  202.18   52.89
  -1  -1  11   75.79   19.70
   1  -1 -11   51.39   13.20
   1  -1 -11   50.59   13.90
   1  -1 -11   72.49   32.60
   1   1 -11   16.30   29.90
   1   1 -11   60.59   13.70
   1   1 -11   68.89   12.40
  -1   1  11   46.00   17.30
  10  -2 -11 2171.18  115.49
 -10  -2  11 2117.09  101.79
  10  -2 -11 2276.87  112.69
 -10   2  11 2016.10  100.29
 -10   2  11 2145.49   97.79
  10   2 -11 2241.78  106.89
  -8  -2  11 2035.40   99.49
   8  -2 -11 2208.58  105.69
   8   2 -11 2024.50  100.59
  -8   2  11 2020.80  120.89
  -8   2  11 2002.60   97.39
  -6  -2  11 1734.33   92.09
   6  -2 -11 1801.02  105.19
   6  -2 -11 1840.82   87.09
   6  -2 -11 2090.89   94.79
  -6   2  11 1824.62   90.49
   6   2 -11 1940.41   92.49
  -6   2  11 1894.51  125.69
   4  -2 -11 1714.93   79.39
   4  -2 -11 1612.44   98.19
  -4  -2  11 1707.43   85.89
   4   2 -11 1734.43   82.69
  -4   2  11 1577.24   82.09
   4   2 -11 1579.04   73.79
   0   0   0    0.00    0.00
_computing_structure_solution     'SHELXT 2018/2 (Sheldrick, 2018)'
;
_shelx_hkl_checksum              52055

# END of CIF
####################################################################### 
# 
# This file contains crystal structure data downloaded from the 
# Cambridge Structural Database (CSD) hosted by the Cambridge 
# Crystallographic Data Centre (CCDC).
# 
# Full information about CCDC data access policies and citation 
# guidelines are available at http://www.ccdc.cam.ac.uk/access/V1 
# 
# Audit and citation data items may have been added by the CCDC. 
# Please retain this information to preserve the provenance of 
# this file and to allow appropriate attribution of the data. 
# 
#######################################################################

data_1S_300K
_database_code_depnum_ccdc_archive 'CCDC 2309224'
loop_
_audit_author_name
_audit_author_address
'Michal Liberka'
;Jagiellonian University
Poland
;
_audit_update_record             
;
2024-07-23 deposited with the CCDC.	2024-08-16 downloaded from the CCDC.
;

_audit_creation_date             2022-04-14T17:27:35-00:00
_audit_creation_method           'WinGX routine CIF_UPDATE'
_audit_conform_dict_name         cif_core.dic
_audit_conform_dict_version      2.4.5
_audit_conform_dict_location     ftp://ftp.iucr.org/pub/cif_core.dic

#----------------------------------------------------------------------------#
#                   CHEMICAL INFORMATION                                     #
#----------------------------------------------------------------------------#

_chemical_formula_moiety         'C8 H20 Au Cd N6, C2 Au N2'
_chemical_formula_sum            'C10 H20 Au2 Cd N8'
_chemical_formula_weight         758.67
_chemical_absolute_configuration syn

#----------------------------------------------------------------------------#
#                   UNIT CELL INFORMATION                                    #
#----------------------------------------------------------------------------#

_symmetry_cell_setting           monoclinic
_symmetry_space_group_name_H-M   'C 2'
_symmetry_space_group_name_Hall  'C 2y'
_symmetry_Int_Tables_number      5
loop_
_symmetry_equiv_pos_as_xyz
'x, y, z'
'-x, y, -z'
'x+1/2, y+1/2, z'
'-x+1/2, y+1/2, -z'

_cell_length_a                   15.7042(9)
_cell_length_b                   6.4059(4)
_cell_length_c                   9.9622(5)
_cell_angle_alpha                90
_cell_angle_beta                 113.882(2)
_cell_angle_gamma                90
_cell_volume                     916.39(9)
_cell_formula_units_Z            2
_cell_measurement_temperature    300(2)
_cell_measurement_reflns_used    5217
_cell_measurement_theta_min      2.813
_cell_measurement_theta_max      25.025
_cell_measurement_wavelength     0.71073

#----------------------------------------------------------------------------#
#                   CRYSTAL INFORMATION                                      #
#----------------------------------------------------------------------------#

_exptl_crystal_description       plate
_exptl_crystal_colour            colorless
_exptl_crystal_size_max          0.10
_exptl_crystal_size_mid          0.05
_exptl_crystal_size_min          0.01
_exptl_crystal_density_diffrn    2.75
_exptl_crystal_density_method    'not measured'
_exptl_crystal_F_000             684

#----------------------------------------------------------------------------#
#                   ABSORPTION CORRECTION                                    #
#----------------------------------------------------------------------------#

_exptl_absorpt_coefficient_mu    17.125
_exptl_absorpt_correction_type   multi-scan
_exptl_absorpt_correction_T_min  0.3520
_exptl_absorpt_correction_T_max  0.7458
_exptl_absorpt_process_details   'TWINABS (Sheldrick, 2009)'

#----------------------------------------------------------------------------#
#                   DATA COLLECTION                                          #
#----------------------------------------------------------------------------#

_diffrn_ambient_temperature      300(2)
_diffrn_radiation_wavelength     0.71073
_diffrn_radiation_type           MoK\a
_diffrn_radiation_probe          x-ray
_diffrn_radiation_monochromator  graphite
_diffrn_measurement_device_type  'D8Quest Eco Photon50'
_diffrn_measurement_method       \w
_diffrn_standards_number         0
_diffrn_standards_interval_time  0
_diffrn_standards_interval_count 0
_diffrn_standards_decay_%        0
_diffrn_reflns_av_R_equivalents  0.0325
_diffrn_reflns_av_unetI/netI     0.0326
_diffrn_reflns_number            5217
_diffrn_reflns_limit_h_min       -18
_diffrn_reflns_limit_h_max       18
_diffrn_reflns_limit_k_min       -7
_diffrn_reflns_limit_k_max       7
_diffrn_reflns_limit_l_min       -11
_diffrn_reflns_limit_l_max       11
_diffrn_reflns_theta_min         2.813
_diffrn_reflns_theta_max         25.025
_diffrn_reflns_theta_full        25.025
_diffrn_measured_fraction_theta_full 0.989
_diffrn_measured_fraction_theta_max 0.989
_diffrn_reflns_Laue_measured_fraction_full 0.989
_diffrn_reflns_Laue_measured_fraction_max 0.989
_diffrn_reflns_point_group_measured_fraction_full 0.99
_diffrn_reflns_point_group_measured_fraction_max 0.99
_reflns_Friedel_fraction_full    0.992
_reflns_Friedel_fraction_max     0.992
_reflns_Friedel_coverage         0.824
_reflns_number_total             1600
_reflns_number_gt                1584
_reflns_threshold_expression     'I > 2\s(I)'

#----------------------------------------------------------------------------#
#                   COMPUTER PROGRAMS USED                                   #
#----------------------------------------------------------------------------#

_computing_data_collection       'APEX4 (Bruker, 2021)'
_computing_cell_refinement       'SAINT (Bruker, 2021)'
_computing_data_reduction        'SAINT (Bruker, 2021)'
_computing_structure_solution    'SHELXT 2018/2 (Sheldrick, 2015)'
_computing_structure_refinement  'SHELXL-2018/3 (Sheldrick, 2018)'
_computing_molecular_graphics    'Mercury 2021.1.0 (Macrae, 2020)'
_computing_publication_material  
'WinGX publication routines (Farrugia, 2012), Olex2 (Dolomonov, 2009)'

#----------------------------------------------------------------------------#
#                   STRUCTURE SOLUTION                                       #
#----------------------------------------------------------------------------#

_atom_sites_solution_hydrogens   geom

#----------------------------------------------------------------------------#
#                   REFINEMENT INFORMATION                                   #
#----------------------------------------------------------------------------#

_shelx_SHELXL_version_number     2018/3
_refine_ls_structure_factor_coef Fsqd
_refine_ls_matrix_type           full
_refine_ls_weighting_scheme      calc
_refine_ls_weighting_details     
'w=1/[\s^2^(Fo^2^)+(0.0376P)^2^] where P=(Fo^2^+2Fc^2^)/3'
_refine_ls_hydrogen_treatment    constr
_refine_ls_extinction_method     none
_refine_ls_number_reflns         1600
_refine_ls_number_parameters     97
_refine_ls_number_restraints     1
_refine_ls_number_constraints    0
_refine_ls_R_factor_all          0.0276
_refine_ls_R_factor_gt           0.0272
_refine_ls_wR_factor_ref         0.0631
_refine_ls_wR_factor_gt          0.0629
_refine_ls_goodness_of_fit_ref   1.068
_refine_ls_restrained_S_all      1.067
_refine_ls_shift/su_max          0
_refine_ls_shift/su_mean         0
_refine_ls_abs_structure_details 
;
 Flack x determined using 687 quotients [(I+)-(I-)]/[(I+)+(I-)]
 (Parsons, Flack and Wagner, Acta Cryst. B69 (2013) 249-259).
;
_refine_ls_abs_structure_Flack   0.112(15)
_refine_diff_density_max         2.137
_refine_diff_density_min         -3.183
_refine_diff_density_rms         0.228

# start Validation Reply Form
_vrf_PLAT972_1S_300K             
;
PROBLEM: Check Calcd Resid. Dens. 2.37Ang From N4 -3.19 eA-3
RESPONSE: This negative residual density is placed close to the 
the heavy Cd atom (coordinated by amie N4 atom), which possess
lots of electrons, thus there is a relatively large uncertainty
in the number of electrons determined from the X-ray diffraction
experiment. This uncertainty is related also to the difficulty
in determining the absorption coefficient for such heavy atoms
which often occurs for the crystal structures of coordination
polymers bearing heavy atoms. In particular, it could appear
due to the high temperature of the measurement providing larger
structural disorder. This happens for this compound as this
alert disappears at low temperatures, for the measurement
conducted at 100 K (see the structure of 1S_100K).
;
# end Validation Reply Form

# start Validation Reply Form
_vrf_PLAT974_1S_300K             
;
PROBLEM: Check Calcd Negative Resid. Density on Cd1 -2.14 eA-3
RESPONSE: This negative residual density is placed on the heavy
Cd atom which possess lots of electrons, thus there is a 
relatively large uncertainty in the number of electrons determined 
from the X-ray diffraction experiment. This uncertainty is related
also to the difficulty in determining the absorption coefficient 
for such heavy atoms which often occurs for the crystal structures
of coordination polymers bearing heavy atoms. In particular, it
could appear due to the high temperature of the measurement
providing larger structural disorder. This happens for this 
compound as this alert disappears at low temperatures, for the 
measurement conducted at 100 K (see the structure of 1S_100K).
;
# end Validation Reply Form

# start Validation Reply Form
_vrf_PLAT987_1S_300K             
;
PROBLEM: The Flack x is >> 0 - Do a BASF/TWIN Refinement
RESPONSE: The Flack parameter is slightly deviated from zero due
to the small yet non-negligible structural disorder in the crystal
structure. It is, however, close to zero [0.112(15)], thus there
is no need to perform the BASF/TWIN Refinement.
;
# end Validation Reply Form

#----------------------------------------------------------------------------#
#                   CONSTRAINTS AND RESTRAINTS                               #
#----------------------------------------------------------------------------#


#----------------------------------------------------------------------------#
#                   ATOMIC TYPES, COORDINATES AND THERMAL PARAMETERS         #
#----------------------------------------------------------------------------#

loop_
_atom_type_symbol
_atom_type_description
_atom_type_scat_dispersion_real
_atom_type_scat_dispersion_imag
_atom_type_scat_source
C C 0.0033 0.0016 'International Tables Vol C Tables 4.2.6.8 and 6.1.1.4'
Au Au -2.0133 8.8022 'International Tables Vol C Tables 4.2.6.8 and 6.1.1.4'
Cd Cd -0.8075 1.2024 'International Tables Vol C Tables 4.2.6.8 and 6.1.1.4'
N N 0.0061 0.0033 'International Tables Vol C Tables 4.2.6.8 and 6.1.1.4'
H H 0 0 'International Tables Vol C Tables 4.2.6.8 and 6.1.1.4'

loop_
_atom_site_label
_atom_site_type_symbol
_atom_site_fract_x
_atom_site_fract_y
_atom_site_fract_z
_atom_site_U_iso_or_equiv
_atom_site_adp_type
_atom_site_occupancy
_atom_site_site_symmetry_order
_atom_site_calc_flag
_atom_site_refinement_flags_posn
_atom_site_refinement_flags_adp
_atom_site_refinement_flags_occupancy
_atom_site_disorder_assembly
_atom_site_disorder_group
Au1 Au 0.5 0.81181(7) 1 0.0341(2) Uani 1 2 d S T P . .
Au2 Au 0 0.80916(7) 0 0.0351(2) Uani 1 2 d S T P . .
Cd1 Cd 0.5 0.5410(4) 0.5 0.0301(2) Uani 1 2 d S T P . .
C2 C 0.1171(12) 0.8080(18) 0.180(2) 0.044(4) Uani 1 1 d . . . . .
N2 N 0.1851(11) 0.815(2) 0.285(2) 0.061(4) Uani 1 1 d . . . . .
N1 N 0.5089(13) 0.7885(14) 0.6916(18) 0.049(4) Uani 1 1 d . . . . .
N3 N 0.3452(5) 0.525(3) 0.4566(9) 0.041(2) Uani 1 1 d . . . . .
H3A H 0.339328 0.501899 0.540568 0.049 Uiso 1 1 calc R U . . .
H3B H 0.317947 0.646092 0.420237 0.049 Uiso 1 1 calc R U . . .
C5 C 0.2823(10) 0.184(2) 0.1164(14) 0.060(4) Uani 1 1 d . . . . .
H5A H 0.305796 0.186405 0.041158 0.09 Uiso 1 1 calc R U . . .
H5B H 0.217246 0.219049 0.074262 0.09 Uiso 1 1 calc R U . . .
H5C H 0.290548 0.047665 0.15918 0.09 Uiso 1 1 calc R U . . .
N4 N 0.4352(9) 0.3029(16) 0.3028(16) 0.042(3) Uani 1 1 d . . . . .
H4A H 0.460395 0.321701 0.238113 0.051 Uiso 1 1 calc R U . . .
H4B H 0.446206 0.17224 0.335728 0.051 Uiso 1 1 calc R U . . .
C1 C 0.5066(12) 0.8018(16) 0.806(2) 0.042(4) Uani 1 1 d . . . . .
C4 C 0.3348(8) 0.342(2) 0.2338(13) 0.040(2) Uani 1 1 d . . . . .
H4 H 0.325669 0.479546 0.186446 0.048 Uiso 1 1 calc R U . . .
C3 C 0.2989(8) 0.355(2) 0.3516(14) 0.046(3) Uani 1 1 d . . . . .
H3C H 0.232249 0.380271 0.307326 0.056 Uiso 1 1 calc R U . . .
H3D H 0.309638 0.223432 0.403703 0.056 Uiso 1 1 calc R U . . .

loop_
_atom_site_aniso_label
_atom_site_aniso_U_11
_atom_site_aniso_U_22
_atom_site_aniso_U_33
_atom_site_aniso_U_23
_atom_site_aniso_U_13
_atom_site_aniso_U_12
Au1 0.0466(5) 0.0292(3) 0.0283(4) 0 0.0170(3) 0
Au2 0.0434(4) 0.0343(4) 0.0318(5) 0 0.0196(4) 0
Cd1 0.0313(4) 0.0332(5) 0.0243(4) 0 0.0098(3) 0
C2 0.049(8) 0.034(7) 0.052(10) 0.000(5) 0.025(8) 0.008(5)
N2 0.054(8) 0.065(8) 0.055(9) 0.004(6) 0.012(7) 0.014(6)
N1 0.073(10) 0.046(10) 0.042(8) -0.009(4) 0.036(8) -0.002(5)
N3 0.041(4) 0.047(7) 0.037(4) -0.007(6) 0.019(3) 0.002(6)
C5 0.055(7) 0.078(10) 0.038(7) -0.019(7) 0.009(6) -0.025(7)
N4 0.040(6) 0.052(8) 0.042(7) -0.014(4) 0.023(6) -0.006(4)
C1 0.053(8) 0.025(7) 0.054(10) -0.007(4) 0.027(7) -0.003(4)
C4 0.037(6) 0.050(6) 0.028(6) -0.004(6) 0.008(5) -0.007(6)
C3 0.035(6) 0.052(6) 0.055(8) -0.006(7) 0.021(6) -0.009(6)


#----------------------------------------------------------------------------#
#                   MOLECULAR GEOMETRY                                       #
#----------------------------------------------------------------------------#

_geom_special_details            
;
 All esds (except the esd in the dihedral angle between two l.s. planes)
 are estimated using the full covariance matrix.  The cell esds are taken
 into account individually in the estimation of esds in distances, angles
 and torsion angles; correlations between esds in cell parameters are only
 used when they are defined by crystal symmetry.  An approximate (isotropic)
 treatment of cell esds is used for estimating esds involving l.s. planes.
;
loop_
_geom_bond_atom_site_label_1
_geom_bond_atom_site_label_2
_geom_bond_distance
_geom_bond_site_symmetry_2
_geom_bond_publ_flag
Au1 C1 1.982(18) 2_657 ?
Au1 C1 1.982(18) . ?
Au1 Au2 3.1860(8) 3_556 ?
Au1 Au2 3.2199(8) 3_546 ?
Au2 C2 1.981(18) 2 ?
Au2 C2 1.981(18) . ?
Cd1 N3 2.293(7) 2_656 ?
Cd1 N3 2.293(7) . ?
Cd1 N4 2.367(12) . ?
Cd1 N4 2.367(12) 2_656 ?
Cd1 N1 2.442(12) . ?
Cd1 N1 2.442(12) 2_656 ?
C2 N2 1.15(2) . ?
N1 C1 1.15(2) . ?
N3 C3 1.48(2) . ?
N3 H3A 0.89 . ?
N3 H3B 0.89 . ?
C5 C4 1.513(17) . ?
C5 H5A 0.96 . ?
C5 H5B 0.96 . ?
C5 H5C 0.96 . ?
N4 C4 1.466(18) . ?
N4 H4A 0.89 . ?
N4 H4B 0.89 . ?
C4 C3 1.496(17) . ?
C4 H4 0.98 . ?
C3 H3C 0.97 . ?
C3 H3D 0.97 . ?

loop_
_geom_angle_atom_site_label_1
_geom_angle_atom_site_label_2
_geom_angle_atom_site_label_3
_geom_angle
_geom_angle_site_symmetry_1
_geom_angle_site_symmetry_3
_geom_angle_publ_flag
C1 Au1 C1 176.3(6) 2_657 . ?
C1 Au1 Au2 91.9(3) 2_657 3_556 ?
C1 Au1 Au2 91.9(3) . 3_556 ?
C1 Au1 Au2 88.1(3) 2_657 3_546 ?
C1 Au1 Au2 88.1(3) . 3_546 ?
Au2 Au1 Au2 180 3_556 3_546 ?
C2 Au2 C2 179.6(7) 2 . ?
C2 Au2 Au1 89.8(3) 2 3_444 ?
C2 Au2 Au1 89.8(3) . 3_444 ?
C2 Au2 Au1 90.2(3) 2 3_454 ?
C2 Au2 Au1 90.2(3) . 3_454 ?
Au1 Au2 Au1 180 3_444 3_454 ?
N3 Cd1 N3 174.8(9) 2_656 . ?
N3 Cd1 N4 101.2(5) 2_656 . ?
N3 Cd1 N4 75.4(4) . . ?
N3 Cd1 N4 75.4(4) 2_656 2_656 ?
N3 Cd1 N4 101.2(5) . 2_656 ?
N4 Cd1 N4 99.7(6) . 2_656 ?
N3 Cd1 N1 99.3(6) 2_656 . ?
N3 Cd1 N1 84.1(5) . . ?
N4 Cd1 N1 159.5(5) . . ?
N4 Cd1 N1 84.3(4) 2_656 . ?
N3 Cd1 N1 84.1(5) 2_656 2_656 ?
N3 Cd1 N1 99.3(6) . 2_656 ?
N4 Cd1 N1 84.3(4) . 2_656 ?
N4 Cd1 N1 159.5(5) 2_656 2_656 ?
N1 Cd1 N1 99.0(6) . 2_656 ?
N2 C2 Au2 177.6(11) . . ?
C1 N1 Cd1 143.4(8) . . ?
C3 N3 Cd1 110.3(8) . . ?
C3 N3 H3A 109.6 . . ?
Cd1 N3 H3A 109.6 . . ?
C3 N3 H3B 109.6 . . ?
Cd1 N3 H3B 109.6 . . ?
H3A N3 H3B 108.1 . . ?
C4 C5 H5A 109.5 . . ?
C4 C5 H5B 109.5 . . ?
H5A C5 H5B 109.5 . . ?
C4 C5 H5C 109.5 . . ?
H5A C5 H5C 109.5 . . ?
H5B C5 H5C 109.5 . . ?
C4 N4 Cd1 107.3(8) . . ?
C4 N4 H4A 110.3 . . ?
Cd1 N4 H4A 110.3 . . ?
C4 N4 H4B 110.3 . . ?
Cd1 N4 H4B 110.3 . . ?
H4A N4 H4B 108.5 . . ?
N1 C1 Au1 177.4(10) . . ?
N4 C4 C3 108.5(10) . . ?
N4 C4 C5 113.2(11) . . ?
C3 C4 C5 112.5(11) . . ?
N4 C4 H4 107.5 . . ?
C3 C4 H4 107.5 . . ?
C5 C4 H4 107.5 . . ?
N3 C3 C4 111.2(10) . . ?
N3 C3 H3C 109.4 . . ?
C4 C3 H3C 109.4 . . ?
N3 C3 H3D 109.4 . . ?
C4 C3 H3D 109.4 . . ?
H3C C3 H3D 108 . . ?

_shelx_res_file                  
;
TITL MLKS698_44z_0m_a.res in C2
    shelx.res
    created by SHELXL-2018/3 at 17:27:26 on 14-Apr-2022
CELL  0.71073  15.7042   6.4059   9.9622   90.000  113.882   90.000
ZERR     2.00   0.0009   0.0004   0.0005    0.000    0.002    0.000
LATT  -7
SYMM  - X,   Y, - Z
SFAC  C    AU   CD   N    H
UNIT  20 4 2 16 40
MERG   2
OMIT     2   0   0
OMIT    -2   0   2
OMIT     4   0   0
OMIT    -4   0   2
OMIT     6   0   0
OMIT     0   0   2
OMIT     2   0   2
OMIT    -6   0   2
OMIT    10  -2   4
OMIT     6  -2   6
OMIT    -2   0   4
FMAP   2
PLAN   20
ACTA
BOND $H
LIST   4
L.S.  10
TEMP    23.00
WGHT    0.037600
FVAR       0.30486
AU1   2    0.500000    0.811810    1.000000    10.50000    0.04656    0.02923 =
         0.02829    0.00000    0.01701    0.00000
AU2   2    0.000000    0.809158    0.000000    10.50000    0.04344    0.03430 =
         0.03177    0.00000    0.01960    0.00000
CD1   3    0.500000    0.541044    0.500000    10.50000    0.03131    0.03323 =
         0.02427    0.00000    0.00985    0.00000
C2    1    0.117056    0.807985    0.179966    11.00000    0.04919    0.03414 =
         0.05225   -0.00047    0.02526    0.00758
N2    4    0.185066    0.814976    0.285017    11.00000    0.05404    0.06483 =
         0.05543    0.00383    0.01208    0.01402
N1    4    0.508854    0.788494    0.691650    11.00000    0.07274    0.04593 =
         0.04179   -0.00854    0.03568   -0.00195
N3    4    0.345180    0.524828    0.456595    11.00000    0.04127    0.04730 =
         0.03678   -0.00721    0.01943    0.00216
AFIX  23
H3A   5    0.339328    0.501899    0.540568    11.00000   -1.20000
H3B   5    0.317947    0.646092    0.420237    11.00000   -1.20000
AFIX   0
C5    1    0.282291    0.184434    0.116361    11.00000    0.05473    0.07803 =
         0.03820   -0.01871    0.00936   -0.02538
AFIX 133
H5A   5    0.305796    0.186405    0.041158    11.00000   -1.50000
H5B   5    0.217246    0.219049    0.074262    11.00000   -1.50000
H5C   5    0.290548    0.047665    0.159180    11.00000   -1.50000
AFIX   0
N4    4    0.435234    0.302901    0.302800    11.00000    0.03962    0.05204 =
         0.04151   -0.01371    0.02254   -0.00595
AFIX  23
H4A   5    0.460395    0.321701    0.238113    11.00000   -1.20000
H4B   5    0.446206    0.172240    0.335728    11.00000   -1.20000
AFIX   0
C1    1    0.506578    0.801750    0.805580    11.00000    0.05280    0.02520 =
         0.05366   -0.00713    0.02728   -0.00280
C4    1    0.334760    0.342367    0.233775    11.00000    0.03660    0.04993 =
         0.02805   -0.00396    0.00826   -0.00657
AFIX  13
H4    5    0.325669    0.479546    0.186446    11.00000   -1.20000
AFIX   0
C3    1    0.298866    0.355341    0.351606    11.00000    0.03493    0.05171 =
         0.05485   -0.00596    0.02093   -0.00878
AFIX  23
H3C   5    0.232249    0.380271    0.307326    11.00000   -1.20000
H3D   5    0.309638    0.223432    0.403703    11.00000   -1.20000
AFIX   0
HKLF    4


REM  MLKS698_44z_0m_a.res in C2
REM wR2 = 0.0631, GooF = S = 1.068, Restrained GooF = 1.067 for all data
REM R1 = 0.0272 for 1584 Fo > 4sig(Fo) and 0.0276 for all 1600 data
REM 97 parameters refined using 1 restraints

END

WGHT      0.0376      0.0000

REM Highest difference peak  2.137,  deepest hole -3.183,  1-sigma level  0.228
Q1    1   0.2478  0.5638  0.5005  11.00000  0.05    2.14
Q2    1   0.5000  0.3568  0.5000  10.50000  0.05    0.97
Q3    1   0.5000  0.7665  0.5000  10.50000  0.05    0.94
Q4    1   0.4607  0.8312  0.4849  11.00000  0.05    0.86
Q5    1   0.0000  1.0527  0.0000  10.50000  0.05    0.80
Q6    1   0.0894  0.8122  0.0719  11.00000  0.05    0.64
Q7    1  -0.0250  0.5717 -0.0020  11.00000  0.05    0.63
Q8    1   0.5903  0.8088  1.0720  11.00000  0.05    0.60
Q9    1   0.4982  0.5221  0.6051  11.00000  0.05    0.43
Q10   1  -0.0524  0.8122  0.0497  11.00000  0.05    0.43
Q11   1   0.4958  0.6316  0.8961  11.00000  0.05    0.42
Q12   1  -0.0034  0.9677 -0.1138  11.00000  0.05    0.41
Q13   1   0.0379  0.8232  0.1637  11.00000  0.05    0.37
Q14   1   0.5487  0.8067  0.9472  11.00000  0.05    0.35
Q15   1   0.0020  0.6771  0.1326  11.00000  0.05    0.34
Q16   1   0.4609  0.8026  0.8433  11.00000  0.05    0.33
Q17   1   0.3109  0.5674  0.6236  11.00000  0.05    0.33
Q18   1   0.5082  0.9844  0.6649  11.00000  0.05    0.32
Q19   1   0.2990  0.0524 -0.1135  11.00000  0.05    0.32
Q20   1   0.4207  0.5403  0.4974  11.00000  0.05    0.32
;
_shelx_res_checksum              80674

_shelx_hkl_file                  
;
   2   0   0 6621.64  302.97
  -2   0   0 6471.85  303.07
   4   0   0 8534.05  382.96
  -4   0   0 8067.99  383.06
   4   0   0 8077.69  381.16
  -4   0   0 8186.38  381.76
  -4   0   0 8255.37  381.06
   6   0   0 8016.10  376.96
  -6   0   0 8047.09  375.86
   6   0   0 8148.88  374.56
  -6   0   0 7871.51  377.46
  -6   0   0 8102.99  374.46
   6   0   0 8208.28  374.86
   8   0   0 4166.48  204.98
  -8   0   0 4661.73  209.48
   8   0   0 4289.97  201.88
  -8   0   0 4440.96  204.08
  -8   0   0 4052.49  201.68
   8   0   0 4279.67  202.48
  10   0   0 3344.77  160.78
 -10   0   0 3288.47  162.48
  10   0   0 3499.75  159.88
 -10   0   0 3395.36  165.28
 -12   0   0 2055.39  104.99
  12   0   0 1973.80   97.59
  12   0   0 2063.69   99.69
 -12   0   0 2029.90  105.89
 -14   0   0 1232.58   67.09
 -14   0   0 1219.58   68.69
  14   0   0 1131.29   61.69
  14   0   0 1177.88   62.29
  16   0   0  573.14   33.00
 -16   0   0  603.84   44.30
  16   0   0  619.34   37.50
   1  -1   0 1169.98   53.89
   1  -1   0 1230.18   56.79
  -1  -1   0 1253.77   54.89
  -1  -1   0 1169.58   54.89
   1  -1   0 1122.89   54.49
  -1  -1   0 1177.38   54.39
  -1   1   0 1043.50   53.89
   1   1   0 1203.68   54.79
   1   1   0 1157.28   54.29
   1   1   0 1127.29   54.99
  -1   1   0 1121.39   54.89
  -1   1   0 1139.49   54.99
   3  -1   0 1039.40   52.89
   3  -1   0 1036.30   53.19
  -3  -1   0 1006.60   54.89
   3  -1   0 1137.09   53.69
  -3  -1   0 1107.89   53.09
   3   1   0 1076.89   53.29
   3   1   0 1163.78   55.09
  -3   1   0 1184.78   52.49
  -3   1   0 1106.69   53.29
   3   1   0 1205.38   52.99
  -3   1   0 1180.18   53.79
   5  -1   0  479.35   24.80
   5  -1   0  453.85   25.40
  -5  -1   0  456.15   25.70
   5  -1   0  525.25   25.50
   5   1   0  464.65   24.20
  -5   1   0  481.45   25.70
  -5   1   0  479.65   25.50
  -5   1   0  518.55   24.10
   5   1   0  506.75   27.70
   5   1   0  486.05   24.70
   7  -1   0  603.34   35.30
  -7  -1   0  553.54   33.80
  -7  -1   0  558.34   35.90
   7  -1   0  640.04   32.40
   7  -1   0  609.74   32.40
   7   1   0  653.33   36.50
   7   1   0  652.13   31.20
   7   1   0  668.63   32.40
  -7   1   0  653.03   31.20
  -7   1   0  643.74   33.50
  -7   1   0  638.34   34.20
   9  -1   0  124.99   11.10
  -9  -1   0  120.79   15.30
   9  -1   0  132.59   10.80
  -9   1   0  146.29   13.50
   9   1   0  164.88   11.20
   9   1   0  164.38   12.60
   9   1   0  157.88    9.60
  -9   1   0  137.89    9.80
  -9   1   0  144.59   13.50
 -11  -1   0  126.39   15.70
 -11  -1   0  143.39   18.50
  11  -1   0  154.48   14.90
 -11   1   0  138.49   10.80
  11   1   0  159.38   12.40
  11   1   0  154.08   10.30
 -11   1   0  147.79   15.80
 -11   1   0  124.99   16.10
  13  -1   0  102.39   10.90
 -13  -1   0   90.99   16.80
  13  -1   0  112.79   13.70
 -13  -1   0  121.09   16.80
  13   1   0  112.49   12.10
  13   1   0   91.99    8.80
 -15  -1   0   34.40   14.40
  15  -1   0   36.90    7.60
  15  -1   0   58.69   12.00
 -15  -1   0   59.69   16.90
 -15   1   0   31.80   12.60
  15   1   0   47.50    9.70
   0  -2   0 7347.16  339.37
   0  -2   0 7069.49  337.57
   0   2   0 7564.74  338.37
   0   2   0 6815.02  338.97
   0   2   0 7380.66  338.47
   0   2   0 7570.64  338.17
   2  -2   0 4408.56  200.88
  -2  -2   0 4498.15  202.98
   2  -2   0 4485.45  202.28
   2  -2   0 4069.69  203.18
  -2   2   0 4571.54  200.98
  -2   2   0 4444.56  202.18
  -2   2   0 3967.40  202.98
   2   2   0 4084.59  202.28
   2   2   0 4432.96  201.78
   2   2   0 4389.96  203.28
  -4  -2   0 3095.19  149.88
   4  -2   0 3169.28  147.69
   4  -2   0 3188.18  145.89
   4  -2   0 3251.97  148.79
   4   2   0 2959.30  150.08
   4   2   0 3139.19  147.19
   4   2   0 2904.31  148.09
  -4   2   0 3124.09  147.69
   4   2   0 3280.47  147.39
   4   2   0 3241.78  147.29
  -4   2   0 3111.59  148.69
  -4   2   0 3183.08  146.59
   6  -2   0 2139.09  108.69
  -6  -2   0 2117.79  108.39
  -6  -2   0 2061.99  113.29
   6  -2   0 2192.38  110.09
   6  -2   0 2145.99  110.39
  -6   2   0 2389.56  107.59
   6   2   0 2496.15  109.39
  -6   2   0 2412.76  110.79
   6   2   0 2475.25  108.99
   6   2   0 2412.16  113.39
   6   2   0 2375.96  109.19
  -8  -2   0 1161.28   56.99
  -8  -2   0 1175.18   64.19
   8  -2   0 1134.09   58.39
  -8   2   0 1150.78   59.49
   8   2   0 1186.28   56.19
   8   2   0 1174.48   62.99
  -8   2   0 1117.19   55.69
  -8   2   0 1197.98   59.39
   8   2   0 1158.38   57.79
 -10  -2   0 1038.00   60.69
 -10  -2   0 1047.70   52.09
  10  -2   0 1100.29   54.59
  10  -2   0 1058.99   53.69
 -10   2   0 1075.19   55.59
  10   2   0 1005.10   50.09
  10   2   0 1000.00   52.69
 -10   2   0  960.90   50.19
 -12  -2   0  425.66   26.80
 -12  -2   0  460.75   36.90
  12  -2   0  393.46   31.90
  12  -2   0  445.86   27.80
  12   2   0  489.75   24.10
  12   2   0  481.75   27.80
 -12   2   0  515.25   31.80
 -14  -2   0  228.68   29.50
  14  -2   0  173.78   17.40
  14  -2   0  211.18   22.00
 -14  -2   0  232.08   18.10
 -14   2   0  247.88   23.70
  14   2   0  203.78   17.90
  14   2   0  232.08   13.40
  16  -2   0  164.78   20.30
 -16  -2   0  190.78   28.80
  16   2   0  171.48   18.30
 -16   2   0  140.69   20.70
  -1  -3   0  440.76   23.90
   1  -3   0  420.66   23.90
   1  -3   0  432.16   21.10
  -1  -3   0  413.86   21.60
  -1   3   0  408.76   21.00
   1   3   0  466.25   23.60
  -1   3   0  403.46   23.60
  -1   3   0  416.56   22.30
   1   3   0  426.76   22.50
   1   3   0  420.66   21.50
   1   3   0  414.76   23.00
   3  -3   0  586.94   31.10
   3  -3   0  545.65   29.30
   3  -3   0  603.64   27.40
  -3  -3   0  567.64   30.30
   3   3   0  558.54   28.80
  -3   3   0  559.64   29.30
   3   3   0  558.84   31.30
   3   3   0  569.34   28.80
  -3   3   0  516.25   32.20
   3   3   0  599.04   30.80
   3   3   0  563.54   29.50
   5  -3   0  345.97   16.30
   5  -3   0  320.87   19.10
  -5  -3   0  334.97   21.30
   5  -3   0  364.86   21.00
   5   3   0  315.17   18.50
  -5   3   0  315.77   20.50
  -5   3   0  312.27   17.50
   5   3   0  311.27   24.90
   5   3   0  317.07   20.10
   5   3   0  322.77   18.40
   5   3   0  327.07   19.70
  -7  -3   0  317.97   23.70
   7  -3   0  369.06   21.70
   7  -3   0  324.77   16.80
  -7   3   0  316.27   16.80
   7   3   0  318.17   19.70
  -7   3   0  313.67   19.90
   7   3   0  321.77   18.10
   7   3   0  315.67   19.10
   9  -3   0  211.78   15.70
   9  -3   0  195.68   12.80
  -9  -3   0  178.08   20.30
  -9   3   0  173.08   10.70
   9   3   0  169.18   12.20
  -9   3   0  171.38   14.80
   9   3   0  185.28   13.70
   9   3   0  171.68   11.90
 -11  -3   0  105.99   18.90
  11  -3   0   72.99   10.10
  11  -3   0   70.79   10.50
  11   3   0   79.09    7.60
 -11   3   0   57.39   10.70
  11   3   0   74.19    9.80
  11   3   0   65.79    7.90
 -11   3   0   68.59    7.40
  13  -3   0   99.69   13.70
 -13  -3   0  161.08   25.10
  13  -3   0   81.89   14.10
 -13   3   0  108.39   15.80
  13   3   0  110.19   12.60
 -15  -3   0   10.10   18.40
  15  -3   0   24.60   14.70
  15  -3   0   22.60    9.20
  15   3   0   27.80    8.80
 -15   3   0   21.60   12.10
   0  -4   0 6902.81  320.57
   0   4   0 6311.07  317.37
   0   4   0 7041.10  314.67
   0   4   0 6714.03  316.77
   0   4   0 6857.21  316.07
   2  -4   0 5203.78  240.78
  -2  -4   0 5395.66  240.48
   2  -4   0 5214.88  235.88
   2   4   0 5032.00  236.98
   2   4   0 4891.61  238.58
   2   4   0 5170.48  236.88
  -2   4   0 4964.10  235.78
  -2   4   0 4902.41  239.08
   2   4   0 4851.91  239.28
  -4  -4   0 3935.91  178.58
   4  -4   0 3857.11  179.88
   4  -4   0 3917.61  174.28
   4   4   0 3455.45  179.68
   4   4   0 3678.83  176.38
   4   4   0 3706.43  177.48
  -4   4   0 3747.83  177.08
  -4   4   0 3719.03  174.78
   4   4   0 3660.13  179.08
   6  -4   0 3543.55  166.78
  -6  -4   0 3529.65  166.68
   6   4   0 3388.36  162.98
   6   4   0 3505.95  163.58
  -6   4   0 3406.16  163.98
   6   4   0 3285.07  165.58
   8  -4   0 2196.28  107.19
  -8  -4   0 2246.68  109.59
   8   4   0 2150.88  104.69
   8   4   0 2063.99  104.09
  -8   4   0 2115.19  104.89
   8   4   0 2067.89  102.29
  10  -4   0 1395.46   72.59
 -10  -4   0 1299.17   76.59
  10   4   0 1442.96   66.89
  10   4   0 1313.57   67.49
  10   4   0 1385.16   69.89
 -12  -4   0 1015.80   62.89
  12  -4   0 1057.39   55.09
  12   4   0  927.41   51.99
  12   4   0  909.71   47.50
 -12   4   0  942.31   54.19
  14  -4   0  513.35   34.30
 -14  -4   0  584.04   48.40
  14   4   0  450.05   31.50
 -14   4   0  467.25   36.00
   1  -5   0  157.58   14.80
  -1  -5   0  160.08   15.20
   1   5   0  151.78   11.90
  -1   5   0  146.79   11.70
   1   5   0  151.38   10.70
  -1   5   0  158.28   10.40
  -1   5   0  149.69   10.10
   1   5   0  138.39   10.70
   3  -5   0   26.10    7.80
  -3   5   0   33.70    4.60
  -3   5   0   30.90    5.80
   3   5   0   42.80    7.00
   3   5   0   31.60    7.80
   3   5   0   43.20    6.10
  -5  -5   0  115.39   12.20
   5  -5   0  101.49   13.40
   5  -5   0  110.29    7.50
   5   5   0  120.89   10.70
  -5   5   0  113.19   10.80
   5   5   0  138.69   15.00
  -5   5   0   93.09    9.50
  -7  -5   0   40.70    9.60
   7   5   0   55.49    8.60
   7   5   0   53.39    8.20
  -7   5   0   46.10    7.80
   7   5   0   72.59   12.50
   9  -5   0   36.90   10.00
  -9  -5   0   38.00   11.40
   9   5   0   32.90    7.50
   9   5   0   32.50    7.40
   9   5   0   35.90    9.20
  -9   5   0   22.70    7.30
  11  -5   0   40.40   10.60
 -11  -5   0   22.30   14.00
  11   5   0   32.00    7.60
  11   5   0   28.10    8.40
 -11   5   0   26.20    9.20
   0  -6   0 1022.00   62.29
   0   6   0 1179.08   56.69
   0   6   0 1187.78   58.69
  -2   6   0  941.91   45.80
  -2   6   0  903.51   48.40
   2   6   0  912.31   48.40
  -2   6   0  922.61   45.70
   2   6   0  917.61   47.30
   2   6   0  874.01   52.29
   4  -6   0  574.04   39.70
  -4   6   0  654.83   33.20
   4   6   0  640.64   40.70
  -4   6   0  619.34   36.20
  -4   6   0  657.13   32.60
   4   6   0  687.13   36.00
   4   6   0  656.53   36.80
  -6  -6   0  577.24   36.60
   6  -6   0  551.34   39.20
   6   6   0  611.14   39.90
  -6   6   0  646.94   35.80
   6   6   0  637.24   35.30
  -8  -6   0  388.06   28.90
   8  -6   0  368.56   30.70
  -8   6   0  356.66   25.60
   8   6   0  389.76   25.80
   8   6   0  361.16   29.80
  10  -6   0  231.68   27.40
 -10  -6   0  287.87   29.40
  10   6   0  287.77   24.30
  10   6   0  290.47   23.50
 -10   6   0  327.37   25.40
   1  -7   0   38.90   12.70
   1   7   0   49.99    9.40
   1   7   0   54.39    8.50
   1   7   0   37.20   12.90
  -1   7   0   62.29    8.20
  -1   7   0   64.29   10.10
   3  -7   0   80.89   16.30
  -3   7   0  111.19   13.50
  -3   7   0   79.39   10.50
   3   7   0   98.19   17.70
   3   7   0   92.89   12.40
   5  -7   0   61.29   14.80
  -5   7   0   62.59   10.70
   5   7   0   65.89   11.30
   5   7   0   49.00   10.60
 -16   0   1  120.69   19.50
  16   0  -1  120.19   12.70
  16   0  -1  124.79   15.10
  14   0  -1  270.07   18.70
  14   0  -1  250.97   17.50
  12   0  -1  591.44   34.60
  12   0  -1  674.23   35.20
 -12   0   1  700.93   41.50
 -12   0   1  654.03   40.50
  10   0  -1 1329.27   65.49
  10   0  -1 1276.07   64.39
  10   0  -1 1328.67   64.99
 -10   0   1 1288.97   68.89
 -10   0   1 1424.26   69.99
  -8   0   1 1670.43   84.39
   8   0  -1 1759.82   81.09
   8   0  -1 1722.33   80.69
  -8   0   1 1560.04   83.49
   8   0  -1 1750.62   81.99
   6   0  -1 1040.10   50.29
   6   0  -1 1001.40   48.90
   6   0  -1 1025.40   48.90
  -4   0   1 3294.77  154.78
   4   0  -1 3507.35  154.58
  -4   0   1 3402.76  153.58
   4   0  -1 3296.97  155.08
   4   0  -1 3021.70  153.48
   2   0  -1 2517.65  122.09
  -2   0   1 2749.92  122.29
   2   0   1 3968.60  189.28
   2   0   1 4014.60  188.08
  -2   0  -1 4204.18  188.18
  -2   0  -1 4123.39  190.18
  -2   0  -1 3972.80  190.08
   4   0   1 3108.99  150.48
   4   0   1 3195.18  149.09
   4   0   1 3228.88  152.48
  -4   0  -1 3258.17  149.29
  -4   0  -1 3161.18  150.08
  -4   0  -1 3248.38  152.28
   6   0   1 2242.38  112.59
   6   0   1 2378.36  115.49
  -6   0  -1 2566.34  111.99
  -6   0  -1 2336.97  112.19
   6   0   1 2287.07  110.89
   8   0   1 1627.34   81.19
   8   0   1 1656.23   78.99
  -8   0  -1 1538.35   79.89
  -8   0  -1 1712.03   84.69
  -8   0  -1 1752.42   81.19
  10   0   1  820.22   45.20
 -10   0  -1  967.60   46.20
  10   0   1  779.22   42.20
  12   0   1  287.87   17.40
  12   0   1  292.67   21.10
 -12   0  -1  286.37   23.70
 -12   0  -1  291.57   25.40
 -14   0  -1  251.47   26.30
 -14   0  -1  237.38   27.80
  14   0   1  267.27   21.40
  14   0   1  203.68   15.20
 -16   0  -1   80.39   19.00
  16   0   1   79.89   15.30
 -17  -1   1   22.10   16.30
  17  -1  -1   15.50    8.00
  17  -1  -1   29.40   11.20
  17   1  -1   23.80    6.90
  17   1  -1   28.60    8.90
 -17   1   1   19.30   13.40
  15  -1  -1   74.29   10.10
 -15  -1   1   99.89   19.90
 -15  -1   1   74.89   16.90
  15  -1  -1   63.59   10.40
 -15   1   1   39.10   12.30
  15   1  -1   60.69    9.50
  13  -1  -1  187.78   14.30
  13  -1  -1  176.18   14.20
 -13  -1   1  164.38   21.30
  13   1  -1  141.49   13.10
  13   1  -1  158.58   12.30
 -13   1   1  134.99   17.30
 -11  -1   1  148.89   17.30
  11  -1  -1  145.29   12.00
  11  -1  -1  138.99   11.10
  11  -1  -1  124.59   10.90
 -11  -1   1  117.89   16.70
 -11   1   1  135.59   14.60
  11   1  -1  155.08   11.20
 -11   1   1  114.49   15.90
  11   1  -1  124.99   10.50
   9  -1  -1  248.88   20.50
   9  -1  -1  278.67   17.50
   9  -1  -1  278.27   15.30
   9  -1  -1  280.27   16.10
   9   1  -1  274.77   19.70
   9   1  -1  287.87   16.80
   9   1  -1  289.47   16.60
  -9   1   1  274.27   18.90
   7  -1  -1  523.35   25.30
   7  -1  -1  547.55   25.90
  -7  -1   1  463.35   29.90
  -7  -1   1  449.06   29.80
   7  -1  -1  578.84   28.10
   7  -1  -1  523.75   27.60
   7   1  -1  490.95   26.10
  -7   1   1  517.25   27.90
   7   1  -1  501.25   26.30
   7   1  -1  503.25   26.90
   7   1  -1  521.65   28.90
  -7   1   1  509.65   28.50
   5  -1  -1  642.14   32.10
   5  -1  -1  679.93   30.50
  -5  -1   1  609.24   34.40
  -5  -1   1  628.24   34.30
   5  -1  -1  693.23   33.10
   5  -1  -1  679.83   30.70
   5   1  -1  603.04   32.70
  -5   1   1  607.64   32.90
   5   1  -1  639.64   31.50
   5   1  -1  609.34   33.20
   3  -1  -1  324.37   17.00
  -3  -1   1  301.37   17.80
  -3  -1   1  308.67   15.70
  -3  -1   1  275.87   17.80
  -3   1   1  330.27   16.20
   3   1  -1  324.07   16.90
   3   1  -1  293.07   17.60
   3   1  -1  336.77   15.80
  -3   1   1  312.07   16.90
  -1  -1   1 1232.98   57.89
   1  -1  -1 1238.38   56.29
  -1   1   1 1162.78   57.19
   1   1  -1 1228.18   58.09
  -1   1   1 1183.88   56.89
   1   1  -1 1221.18   56.59
   1   1  -1 1203.88   56.29
  -1   1   1 1222.78   56.39
  -1   1   1 1158.28   56.89
   1   1  -1 1203.58   56.19
   1  -1   1  956.50   46.70
   1  -1   1  920.31   45.80
  -1  -1  -1 1001.20   45.50
   1   1   1  980.60   45.50
   1   1   1 1001.60   46.20
  -1   1  -1  943.71   46.00
   1   1   1  969.20   47.40
   3  -1   1  209.38   12.30
  -3  -1  -1  219.48   12.00
   3  -1   1  189.58   12.50
  -3  -1  -1  220.28   14.60
   3  -1   1  207.08   11.90
  -3   1  -1  198.28   12.20
  -3   1  -1  205.98   12.00
   3   1   1  229.08   12.10
   3   1   1  210.28   14.30
  -3   1  -1  204.68   12.40
  -5  -1  -1  732.73   37.30
   5  -1   1  692.93   38.40
   5  -1   1  758.12   37.30
   5  -1   1  747.43   38.30
  -5  -1  -1  727.83   40.90
  -5   1  -1  700.23   38.60
  -5   1  -1  761.82   37.60
   5   1   1  765.52   37.50
   5   1   1  751.32   40.80
  -5   1  -1  788.72   37.30
   7  -1   1  300.57   20.00
  -7  -1  -1  284.57   17.60
  -7  -1  -1  292.67   17.60
   7  -1   1  296.97   17.40
   7  -1   1  301.47   19.10
  -7   1  -1  296.57   17.30
   7   1   1  346.77   23.10
  -7   1  -1  277.17   18.00
   7   1   1  313.37   18.30
   7   1   1  323.17   15.20
   9  -1   1  189.48   14.90
  -9  -1  -1  160.88   17.80
   9  -1   1  177.18   12.30
  -9   1  -1  161.88   15.70
  -9   1  -1  164.98   12.10
   9   1   1  168.88    9.80
  -9   1  -1  160.58   14.20
   9   1   1  165.68   13.00
 -11  -1  -1  197.18   16.70
 -11  -1  -1  182.88   20.00
  11  -1   1  186.68   14.60
  11  -1   1  167.18   15.90
  11   1   1  151.48   10.10
 -11   1  -1  157.98   17.00
 -11   1  -1  135.19   16.70
  11   1   1  142.19   13.70
 -13  -1  -1  117.39   13.70
  13  -1   1   80.09   10.20
 -13  -1  -1   95.89   17.10
  13  -1   1  118.19   14.30
  13   1   1  101.09   13.30
 -13   1  -1  116.39   16.30
  13   1   1   78.59    7.70
 -15  -1  -1   68.59   17.50
  15  -1   1   41.80   11.90
  15  -1   1   37.50    7.80
  15   1   1   32.50   10.30
 -15   1  -1   32.40   13.60
  16  -2  -1  497.85   40.80
  16  -2  -1  499.85   33.10
 -16  -2   1  487.55   43.50
  16   2  -1  453.35   26.30
  16   2  -1  478.75   30.30
 -16   2   1  435.76   35.70
  14  -2  -1 1033.80   52.79
  14  -2  -1  890.41   48.10
  14  -2  -1 1029.00   52.69
 -14  -2   1 1022.90   55.19
 -14   2   1  889.11   55.19
  14   2  -1  958.40   51.19
  14   2  -1  926.41   48.40
 -12  -2   1 2052.39  107.19
  12  -2  -1 2058.69   98.79
 -12  -2   1 1945.61   99.89
  12  -2  -1 2000.90   97.69
  12  -2  -1 2002.40   94.29
  12   2  -1 1892.41   95.29
 -12   2   1 1957.10  100.39
  12   2  -1 1960.80   96.99
 -10  -2   1 2635.84  131.59
 -10  -2   1 2684.93  137.09
  10  -2  -1 2762.82  129.29
  10  -2  -1 2747.23  126.59
  10  -2  -1 2794.62  130.89
 -10   2   1 2706.43  131.29
  10   2  -1 2695.13  129.09
  10   2  -1 2559.54  128.29
  -8  -2   1 4127.69  201.58
   8  -2  -1 4491.55  199.28
  -8  -2   1 4209.08  205.78
   8   2  -1 4197.48  199.48
  -8   2   1 4008.00  201.78
   8   2  -1 4129.79  199.98
   8   2  -1 4186.88  203.08
  -8   2   1 4372.26  201.18
   8   2  -1 4491.45  201.38
  -6  -2   1 4921.81  232.48
   6  -2  -1 4632.74  233.58
  -6  -2   1 4790.82  234.78
   6  -2  -1 5425.86  233.18
  -6   2   1 4909.81  232.78
   6   2  -1 5214.38  230.88
   6   2  -1 4908.51  232.78
  -6   2   1 4791.02  231.48
   6   2  -1 4858.81  233.68
  -4  -2   1 5490.35  258.17
  -4  -2   1 5693.13  258.27
   4  -2  -1 5586.64  257.27
   4  -2  -1 5672.23  258.67
  -4  -2   1 5609.74  256.77
   4   2  -1 5065.99  258.67
  -4   2   1 5760.62  257.47
   4   2  -1 5822.82  256.87
  -4   2   1 5376.06  258.27
   4   2  -1 5074.39  259.07
  -2  -2   1 8219.08  384.26
  -2  -2   1 8119.29  384.36
   2  -2  -1 7853.91  384.76
   2  -2  -1 8445.25  385.96
   2   2  -1 7946.31  386.26
   2   2  -1 8330.57  384.96
  -2   2   1 8295.77  383.36
  -2   2   1 8926.61  383.26
  -2   2   1 7907.41  385.46
   2   2  -1 8855.31  384.36
  -2   2   1 8718.03  384.96
   2   2  -1 7855.41  385.76
   0  -2   1 9627.04  439.16
   0  -2   1 9551.34  439.36
   0  -2  -1 9765.62  440.46
   0  -2  -1 9283.67  440.26
   0  -2   1 9910.81  441.46
   0   2  -1 9843.92  439.16
   0   2   1 9512.25  440.36
   0   2  -1 9999.00  439.36
   0   2   1 9579.84  439.16
   0   2   1 8911.11  439.96
   0   2  -1 8612.94  440.76
   0   2   1 9228.88  439.26
  -2  -2  -1 7630.64  357.66
  -2  -2  -1 8276.77  355.86
   2  -2   1 7222.68  355.06
   2  -2   1 7276.67  355.76
   2  -2   1 7831.22  357.46
  -2  -2  -1 7441.76  355.66
   2   2   1 7721.23  355.96
   2   2   1 7768.32  357.96
  -2   2  -1 7660.73  355.46
  -2   2  -1 7791.12  355.86
  -2   2  -1 7632.44  357.36
   2   2   1 7708.53  356.06
  -4  -2  -1 6758.52  300.97
   4  -2   1 6751.02  300.57
  -4  -2  -1 6124.19  304.07
   4  -2   1 6315.97  301.07
   4  -2   1 6752.52  302.07
   4   2   1 6295.07  304.37
   4   2   1 6270.17  300.07
   4   2   1 6721.73  299.17
   4   2   1 6380.16  300.97
  -4   2  -1 6587.24  301.27
  -4   2  -1 6384.06  301.97
  -4   2  -1 6102.79  300.87
  -6  -2  -1 5632.74  274.47
   6  -2   1 5884.31  267.07
   6  -2   1 5484.25  267.07
  -6  -2  -1 5621.84  265.97
   6  -2   1 5336.67  266.57
  -6   2  -1 5804.72  265.57
   6   2   1 6008.40  268.47
  -6   2  -1 6024.30  269.57
  -6   2  -1 5551.74  266.97
   6   2   1 5496.15  270.67
   8  -2   1 3983.40  184.68
  -8  -2  -1 3836.92  189.68
   8  -2   1 3953.80  185.78
  -8   2  -1 3937.31  184.98
  -8   2  -1 3754.02  183.88
  -8   2  -1 3802.42  181.38
   8   2   1 3747.53  182.88
  10  -2   1 1945.61   93.09
  10  -2   1 1951.60   95.29
 -10  -2  -1 2018.60  101.69
 -10   2  -1 1859.01   95.79
 -10   2  -1 1704.53   90.69
  10   2   1 1878.41   93.09
  12  -2   1 1361.16   69.89
  12  -2   1 1285.27   66.29
 -12   2  -1 1249.38   70.49
  14  -2   1  720.63   40.80
  14  -2   1  826.82   46.30
 -14  -2  -1  813.52   53.59
 -14   2  -1  656.33   46.00
  14   2   1  663.93   42.10
 -15  -3   1   26.70   18.60
  15  -3  -1   18.20   13.10
  15  -3  -1   15.40    8.80
 -15  -3   1   32.30   12.70
 -15   3   1   13.10   10.60
  15   3  -1   22.20    6.20
  15   3  -1   36.10    8.90
  13  -3  -1   75.19   11.80
 -13  -3   1   88.89   19.30
  13  -3  -1   78.29    7.90
  13  -3  -1   75.29   11.20
  13   3  -1   81.09    9.90
 -13   3   1   71.29   12.80
  13   3  -1   65.89    9.30
  11  -3  -1  130.39   13.20
 -11  -3   1  107.29   12.50
 -11  -3   1  104.29   18.70
  11  -3  -1  111.99    7.60
  11  -3  -1  115.19   10.60
  11   3  -1  111.19   11.10
 -11   3   1   98.09   12.50
  11   3  -1   96.19   10.10
  -9  -3   1   87.89   13.80
   9  -3  -1  114.39   11.50
  -9  -3   1   93.19   10.60
  -9   3   1   92.69   10.30
   9   3  -1   90.09    8.80
   9   3  -1   81.89   10.00
   7  -3  -1  263.67   18.00
  -7  -3   1  256.27   19.10
   7   3  -1  232.68   17.80
   7   3  -1  249.88   19.80
  -7   3   1  241.18   16.20
   7   3  -1  264.87   15.50
   5  -3  -1  164.28   12.00
  -5  -3   1  189.38   13.20
   5   3  -1  173.18   11.50
   5   3  -1  188.68   15.20
   5   3  -1  179.48   12.70
  -5   3   1  177.78   13.50
   5   3  -1  189.18   14.70
  -3  -3   1  189.28   12.10
  -3  -3   1  221.48   12.90
   3  -3  -1  209.98   14.40
   3  -3  -1  202.38   13.20
   3   3  -1  212.78   12.30
  -3   3   1  241.48   19.20
   3   3  -1  226.48   14.30
  -3   3   1  200.78   10.70
   3   3  -1  230.28   15.20
   3   3  -1  223.58   14.30
  -3   3   1  218.68   11.00
  -3   3   1  198.88   12.90
   1  -3  -1  362.76   20.60
  -1  -3   1  355.86   18.40
  -1  -3   1  362.76   21.10
  -1   3   1  348.37   19.40
   1   3  -1  341.67   18.50
  -1   3   1  359.56   20.20
  -1   3   1  360.66   18.10
  -1   3   1  347.77   19.80
  -1   3   1  362.46   17.90
   1   3  -1  337.27   20.50
   1   3  -1  345.57   19.20
   1   3  -1  359.16   18.40
  -1  -3  -1  346.87   20.50
  -1  -3  -1  396.36   21.00
   1  -3   1  336.77   19.60
   1  -3   1  369.06   18.80
   1  -3   1  378.26   21.80
   1   3   1  375.26   19.20
   1   3   1  383.16   19.40
   1   3   1  391.66   21.30
  -1   3  -1  354.26   18.70
   1   3   1  369.96   20.10
  -1   3  -1  369.66   21.80
  -1   3  -1  346.47   19.30
  -3  -3  -1  198.68   14.50
   3  -3   1  208.08   11.20
   3  -3   1  217.68   14.70
   3  -3   1  205.28   12.70
  -3   3  -1  190.28   12.40
   3   3   1  199.48   13.20
   3   3   1  205.38   12.30
  -3   3  -1  204.68   14.60
   3   3   1  172.58   17.20
   3   3   1  207.58   12.60
  -3   3  -1  208.48   11.90
   5  -3   1  142.39    9.00
   5  -3   1  166.58   12.20
   5  -3   1  115.69   10.70
  -5  -3  -1  137.59   13.70
  -5   3  -1  121.49   10.70
   5   3   1  154.98   15.30
   5   3   1  143.39   10.50
  -5   3  -1  116.79   12.10
   5   3   1  153.18    9.10
   5   3   1  148.49   10.70
   5   3   1  144.59   11.90
  -7  -3  -1  294.07   23.90
   7  -3   1  286.17   17.50
   7  -3   1  310.37   20.10
  -7   3  -1  297.47   19.50
  -7   3  -1  295.57   17.70
   7   3   1  326.37   19.20
  -9  -3  -1   58.09   13.30
   9  -3   1   47.80    8.30
   9  -3   1   50.99    8.50
   9   3   1   44.60    7.20
  -9   3  -1   45.60    8.10
  -9   3  -1   51.09    6.50
  11  -3   1   73.49   11.80
  11  -3   1   66.49    9.80
 -11  -3  -1   54.79   18.00
  11   3   1   63.29    9.10
 -11   3  -1   68.69   13.40
 -11   3  -1   62.49    7.80
  13  -3   1   58.29   13.70
  13  -3   1   49.60   11.30
 -13  -3  -1   82.59   20.10
  13   3   1   61.49   10.70
 -13   3  -1   60.09   13.00
  15  -3   1   24.80    9.60
 -15  -3  -1    8.90   19.30
  15  -3   1   13.30   15.80
  15   3   1   37.40   10.70
 -15   3  -1   -1.90   13.20
 -14  -4   1  186.28   28.70
  14  -4  -1  131.29   18.90
  14   4  -1  162.58   14.50
 -14   4   1  182.18   21.10
  14   4  -1  147.49   16.50
 -12  -4   1  325.67   33.50
  12  -4  -1  361.06   27.60
  12   4  -1  404.06   25.30
  12   4  -1  391.96   23.90
 -12   4   1  430.36   28.10
  10  -4  -1  620.14   40.10
 -10  -4   1  573.24   42.20
  10   4  -1  689.83   40.20
  10   4  -1  716.23   38.40
  10   4  -1  784.32   42.30
 -10   4   1  706.13   39.50
   8  -4  -1  752.22   45.10
  -8  -4   1  764.02   45.40
   8   4  -1  800.22   45.30
   8   4  -1  829.12   42.50
   8   4  -1  836.12   42.20
  -8   4   1  815.32   43.10
   6  -4  -1 1042.90   59.59
  -6  -4   1 1121.99   58.19
  -6   4   1 1256.97   57.89
   6   4  -1 1220.48   61.29
   6   4  -1 1075.49   60.99
   6   4  -1 1102.99   57.69
   6   4  -1 1120.29   56.49
   4  -4  -1 1189.08   63.89
  -4  -4   1 1143.59   60.59
  -4  -4   1 1195.18   61.19
   4   4  -1 1195.78   62.29
   4   4  -1 1342.27   65.49
  -4   4   1 1261.57   59.29
  -4   4   1 1267.67   61.79
   4   4  -1 1336.87   64.29
  -2  -4   1 1998.20  103.29
  -2   4   1 2275.27  104.99
  -2   4   1 2343.67  102.39
   2   4  -1 1934.11  105.59
   2   4  -1 2308.37  105.89
  -2   4   1 2250.97  102.59
  -2   4   1 2058.99  107.79
  -2   4   1 2269.27  107.19
   2   4  -1 2293.87  104.09
   2   4  -1 1982.70  108.69
   2   4  -1 2220.38  103.49
   0  -4   1 1443.36   74.89
   0  -4  -1 1458.15   78.19
   0   4   1 1630.74   75.39
   0   4  -1 1622.44   75.99
   0   4   1 1602.44   74.99
   0   4  -1 1648.04   75.19
   0   4   1 1534.45   77.59
   0   4   1 1589.04   77.59
   0   4   1 1621.34   77.09
  -2  -4  -1 1825.32   95.39
   2  -4   1 1936.71   94.09
   2  -4   1 1747.73   96.09
  -2  -4  -1 1875.31   94.99
   2  -4   1 1932.91   92.19
   2   4   1 2069.49   93.69
   2   4   1 1866.21   94.29
  -2   4  -1 2050.59   92.39
  -2   4  -1 2129.99   94.19
   2   4   1 2047.20   93.19
   4  -4   1 1484.05   69.99
   4  -4   1 1492.75   75.49
  -4  -4  -1 1482.15   74.89
   4   4   1 1440.26   71.69
   4   4   1 1530.95   72.49
  -4   4  -1 1404.16   70.89
   4   4   1 1479.85   73.69
  -4   4  -1 1468.35   72.29
   6  -4   1 1096.39   52.99
  -6  -4  -1  995.90   59.29
   6  -4   1 1005.70   58.29
   6   4   1 1152.98   56.19
   6   4   1 1244.48   57.19
   6   4   1 1111.79   54.19
  -6   4  -1 1092.89   55.09
   8  -4   1  787.22   46.20
   8  -4   1  798.82   40.80
  -8  -4  -1  772.02   49.70
   8   4   1  848.12   40.70
   8   4   1  814.42   41.80
  -8   4  -1  845.72   41.80
  -8   4  -1  906.31   45.20
   8   4   1  800.72   44.10
 -10  -4  -1  362.46   40.80
  10  -4   1  424.56   22.90
  10   4   1  363.26   25.10
 -10   4  -1  428.16   27.30
 -10   4  -1  372.26   21.90
  12  -4   1  167.88   17.00
  12  -4   1  165.08   18.90
 -12  -4  -1  174.88   25.70
 -12   4  -1  210.18   21.30
  12   4   1  202.08   17.70
 -13  -5   1   54.09   18.40
  13  -5  -1   54.99   13.00
  13   5  -1   40.60   10.20
 -13   5   1   35.40   12.00
  11  -5  -1   69.69   13.00
  11   5  -1   48.70   10.70
  11   5  -1   62.49   10.00
 -11   5   1   58.89   11.30
   9  -5  -1   54.69   11.60
  -9  -5   1   67.99   12.10
   9   5  -1   55.19   12.00
   9   5  -1   79.89   10.20
  -9   5   1   58.09    9.50
   7  -5  -1  146.49   18.10
  -7  -5   1  164.78   15.20
   7   5  -1  152.18   18.20
  -7   5   1  156.88   14.00
   7   5  -1  164.48   13.00
   5  -5  -1  178.28   16.20
  -5  -5   1  152.18   13.20
  -5   5   1  162.58   13.20
   5   5  -1  171.18   12.60
   5   5  -1  146.79   17.00
   3  -5  -1  141.49   14.40
   3   5  -1  134.29   15.10
   3   5  -1  146.39   11.40
  -3   5   1  159.48   12.20
  -3   5   1  150.78    9.40
  -3   5   1  123.99    9.00
   1  -5  -1  254.07   19.90
  -1  -5   1  246.38   15.40
   1   5  -1  270.27   16.50
   1   5  -1  261.67   17.10
  -1   5   1  261.07   17.30
  -1   5   1  262.37   15.40
  -1   5   1  254.47   15.00
   1  -5   1  197.28   11.80
   1  -5   1  191.08   17.00
  -1  -5  -1  184.58   16.20
   1   5   1  193.18   12.70
   1   5   1  164.68   13.60
   1   5   1  169.08   12.20
  -1   5  -1  169.08   12.60
  -1   5  -1  172.08   11.70
   3  -5   1  123.99    9.10
   3  -5   1  142.09   14.80
  -3  -5  -1  141.09   13.00
   3   5   1  125.19   11.10
   3   5   1  139.09   14.30
  -3   5  -1  127.19   10.90
  -3   5  -1  127.49    9.90
   5  -5   1  146.69   10.20
   5  -5   1  144.79   15.80
  -5  -5  -1  178.28   16.30
   5   5   1  168.98   17.40
   5   5   1  175.18   13.50
  -5   5  -1  147.79   13.30
   5   5   1  172.08   13.90
  -5   5  -1  163.68   13.30
  -7  -5  -1   93.79   14.20
   7  -5   1   72.49    7.20
   7  -5   1   74.19   12.30
  -7   5  -1   85.99    9.70
   7   5   1  101.59   13.30
   7   5   1   96.29   15.90
  -7   5  -1   67.19    9.40
  -9  -5  -1   73.89   15.60
   9  -5   1   65.19   12.60
  -9   5  -1   65.99   11.20
   9   5   1   83.09    9.70
   9   5   1   76.59   10.80
   9   5   1   65.19    9.30
 -11  -5  -1   56.19   18.10
  11  -5   1   65.09   13.60
  11   5   1   59.69   10.70
 -11   5  -1   62.79   12.70
  10  -6  -1  675.53   44.50
 -10  -6   1  693.53   42.90
  10   6  -1  653.73   42.30
 -10   6   1  597.24   39.40
  10   6  -1  644.74   39.20
   8  -6  -1  944.21   54.69
  -8  -6   1  955.90   50.69
   8   6  -1  878.01   48.60
  -8   6   1  895.31   49.90
   8   6  -1  798.42   53.89
   6  -6  -1 1176.68   62.89
   6   6  -1  994.50   56.29
  -6   6   1 1041.60   57.09
   6   6  -1 1091.89   63.09
   6   6  -1 1139.39   56.99
   4  -6  -1 1312.77   71.09
   4   6  -1 1221.68   64.89
   4   6  -1 1290.17   71.19
  -4   6   1 1256.77   61.79
  -4   6   1 1261.57   61.69
   4   6  -1 1375.46   65.19
   2  -6  -1 1688.33   85.19
  -2   6   1 1595.44   77.29
   2   6  -1 1579.04   84.89
  -2   6   1 1614.94   81.09
  -2   6   1 1606.94   77.79
   2   6  -1 1607.74   79.89
   2   6  -1 1568.04   78.79
   0  -6  -1 1820.22   92.79
   0   6  -1 1752.12   87.49
   0   6   1 1752.72   88.69
   0   6   1 1775.52   86.49
   2  -6   1 1509.95   69.99
   2  -6   1 1552.84   78.29
   2   6   1 1485.65   71.89
   2   6   1 1388.76   73.09
  -2   6  -1 1292.17   69.69
  -2   6  -1 1403.66   71.99
   4  -6   1 1437.26   76.09
   4  -6   1 1423.56   66.99
   4   6   1 1275.97   73.19
  -4   6  -1 1392.76   70.39
   4   6   1 1380.56   70.09
   6  -6   1 1089.99   60.49
   6  -6   1 1084.09   50.49
  -6  -6  -1 1035.00   57.99
   6   6   1 1082.69   55.39
   6   6   1 1049.59   58.19
  -6   6  -1  957.20   53.09
  -6   6  -1  951.90   54.49
  -8  -6  -1  835.22   51.09
   8  -6   1  832.02   50.59
   8   6   1  773.62   45.70
   8   6   1  804.92   46.90
  -8   6  -1  797.22   45.90
   7  -7  -1   18.70   12.70
  -7   7   1   29.70    9.20
   7   7  -1    1.00   14.60
   7   7  -1   24.00    8.50
   7   7  -1   22.30    8.90
   5  -7  -1   19.90   11.50
  -5   7   1   13.50    7.60
   5   7  -1   12.50   12.30
   5   7  -1    6.80    6.90
   5   7  -1   16.50    8.00
   3  -7  -1   13.40   10.90
  -3   7   1   17.30    7.40
  -3   7   1   18.60    6.00
   3   7  -1    8.20   10.80
   3   7  -1   17.70   11.40
   1  -7  -1   17.40   10.90
   1   7  -1   19.80   10.10
   1   7  -1   14.40    6.30
  -1   7   1   27.90    6.90
  -1   7   1   29.40    8.30
   1   7   1   16.40    7.00
  -1   7  -1   12.10    6.10
  -1   7  -1   28.60    7.70
  -1   7  -1   14.20   10.10
   1   7   1   19.20    7.50
   3  -7   1   -0.80   10.30
  -3   7  -1   11.40    6.80
   3   7   1   -1.50    8.00
   3   7   1   11.80    7.90
  -3   7  -1    2.80    5.40
   5  -7   1   10.40   12.50
  -5   7  -1    4.60    5.30
   5   7   1   23.20    8.80
  -5   7  -1    6.20    7.10
   5   7   1   15.90    8.70
   5   7   1   22.10   12.80
  18   0  -2  373.86   26.30
 -18   0   2  416.76   37.40
  18   0  -2  315.37   24.20
 -16   0   2  681.93   46.20
  16   0  -2  677.43   38.00
  16   0  -2  659.33   37.80
  14   0  -2 1325.07   66.69
 -14   0   2 1323.17   73.29
  14   0  -2 1338.97   67.59
 -12   0   2 2243.78  116.99
  12   0  -2 2353.06  110.59
  12   0  -2 2257.67  111.49
 -12   0   2 2362.96  116.29
  12   0  -2 2308.67  112.09
  10   0  -2 3165.58  150.88
 -10   0   2 3223.68  153.48
  10   0  -2 2964.90  150.68
  10   0  -2 3192.58  148.89
  10   0  -2 3248.58  148.89
   8   0  -2 5890.41  264.97
   8   0  -2 5881.51  265.97
  -8   0   2 5961.30  266.67
   8   0  -2 5685.13  263.17
  -8   0   2 5276.27  267.57
   8   0  -2 5246.07  262.97
   6   0  -2 5313.77  268.37
   6   0  -2 6309.87  269.67
   6   0  -2 5899.51  271.47
  -6   0   2 6027.70  268.67
  -6   0   2 5223.88  271.97
  -6   0   2 5936.11  270.27
   4   0  -2 7600.74  371.46
   4   0  -2 8188.48  373.86
   4   0  -2 8586.34  371.96
  -4   0   2 7915.01  371.46
  -4   0   2 7489.95  370.96
  -4   0   2 8327.17  374.36
   2   0  -2 9244.08  386.86
   2   0  -2 8096.59  388.86
  -2   0   2 8035.50  386.26
  -2   0   2 8037.10  386.66
   0   0  -2 5368.86  259.57
   0   0   2 6020.60  260.17
   0   0  -2 5592.54  260.07
   0   0  -2 5437.36  261.27
   0   0   2 4942.41  259.67
   0   0   2 6083.49  259.97
   2   0   2 5643.84  274.27
  -2   0  -2 5774.32  272.67
  -2   0  -2 5657.83  274.57
  -2   0  -2 5936.81  274.27
   2   0   2 6159.98  275.27
  -2   0  -2 6026.90  272.57
   4   0   2 5499.95  260.67
  -4   0  -2 5441.66  261.77
  -4   0  -2 5488.85  259.97
  -4   0  -2 5645.14  257.97
   4   0   2 5681.93  262.67
   6   0   2 4804.12  226.28
  -6   0  -2 4620.74  225.28
   6   0   2 4762.62  220.18
   6   0   2 4779.22  223.58
  -6   0  -2 4657.93  220.58
  -8   0  -2 3621.24  168.78
  -8   0  -2 3702.33  174.48
   8   0   2 3485.45  171.28
   8   0   2 3492.85  167.48
  10   0   2 1995.40   99.79
 -10   0  -2 1937.81  102.69
  10   0   2 1914.21   94.99
 -10   0  -2 2115.99   97.79
  12   0   2 1134.09   56.99
 -12   0  -2 1251.57   67.29
 -12   0  -2 1182.28   61.19
  12   0   2 1082.79   62.39
 -14   0  -2  787.82   45.30
  14   0   2  730.33   45.60
  14   0   2  717.73   38.80
 -14   0  -2  770.42   50.69
  17  -1  -2   11.80    8.00
  17  -1  -2   21.00    9.10
 -17  -1   2   29.60   16.40
  17   1  -2   23.90    7.90
 -17   1   2   16.20   12.60
  17   1  -2   48.90    9.30
 -15  -1   2   95.29   20.80
  15  -1  -2   64.19   10.30
  15  -1  -2   72.39    9.90
 -15   1   2   64.39   13.90
  15   1  -2   84.19   10.70
  15   1  -2   71.99   10.20
  13  -1  -2  119.29   11.70
 -13  -1   2  110.29   17.20
  13  -1  -2  116.49    9.90
  13  -1  -2  108.29   12.10
 -13  -1   2  100.49   19.30
  13   1  -2  125.99   11.40
 -13   1   2   94.59   13.80
  13   1  -2  112.39   10.60
  11  -1  -2  168.58   13.10
 -11  -1   2  149.09   17.70
  11  -1  -2  156.78   10.40
  11  -1  -2  148.69   10.80
  11   1  -2  154.68   12.80
 -11   1   2  160.48   14.60
  11   1  -2  158.58   11.40
   9  -1  -2  273.57   14.00
   9  -1  -2  229.88   15.80
  -9  -1   2  257.17   22.10
   9  -1  -2  269.87   13.60
  -9  -1   2  214.68   19.00
   9  -1  -2  258.67   16.70
  -9   1   2  234.98   16.60
  -9   1   2  241.48   18.60
   9   1  -2  245.78   14.70
   9   1  -2  264.87   14.70
   9   1  -2  214.98   15.90
  -7  -1   2  489.95   30.50
  -7  -1   2  522.05   33.00
   7  -1  -2  573.74   26.40
   7  -1  -2  579.94   26.50
   7  -1  -2  538.45   29.70
   7  -1  -2  555.24   28.40
  -7  -1   2  562.54   27.50
   7   1  -2  557.44   28.80
  -7   1   2  502.95   30.20
   7   1  -2  548.65   27.50
  -7   1   2  528.75   28.60
   7   1  -2  525.05   29.70
  -5  -1   2  452.55   27.40
   5  -1  -2  469.05   23.40
  -5  -1   2  464.65   23.00
   5  -1  -2  457.25   25.10
  -5  -1   2  434.76   24.80
   5  -1  -2  476.15   21.90
   5   1  -2  460.95   22.90
   5   1  -2  432.56   23.30
  -5   1   2  451.55   23.50
  -5   1   2  460.15   25.50
  -5   1   2  474.25   21.90
   5   1  -2  440.76   25.70
   3  -1  -2  992.40   46.90
  -3  -1   2 1075.29   47.30
   3  -1  -2 1012.70   49.10
  -3  -1   2  959.50   47.00
   3  -1  -2 1012.60   47.30
  -3  -1   2  937.31   50.19
  -3   1   2  950.90   47.30
  -3   1   2  988.30   48.90
   3   1  -2  987.90   47.10
  -3   1   2 1002.20   46.40
   3   1  -2  955.90   46.50
   1  -1  -2 1124.99   55.39
   1  -1  -2 1202.58   55.89
   1  -1  -2 1080.39   55.99
  -1   1   2 1188.68   55.89
  -1   1   2 1187.28   56.79
  -1   1   2 1198.28   55.49
   1   1  -2 1141.29   54.99
  -1  -1  -2  320.97   18.40
  -1  -1  -2  306.87   16.30
   1  -1   2  286.17   17.50
   1  -1   2  317.97   17.40
  -1   1  -2  327.37   17.50
  -1   1  -2  307.17   17.00
  -1   1  -2  367.56   18.20
   1   1   2  347.67   18.80
  -1   1  -2  333.87   17.80
   1   1   2  309.67   16.20
  -3  -1  -2  559.74   31.20
   3  -1   2  610.74   28.50
  -3  -1  -2  562.54   28.60
   3  -1   2  535.35   29.00
   3  -1   2  497.05   29.20
  -3   1  -2  500.95   28.70
  -3   1  -2  557.24   28.30
  -3   1  -2  525.35   29.20
   3   1   2  529.45   30.80
   3   1   2  565.64   28.70
  -5  -1  -2  365.66   23.70
   5  -1   2  362.56   19.20
   5  -1   2  342.37   21.20
   5  -1   2  312.57   21.20
  -5   1  -2  344.87   19.30
  -5   1  -2  298.97   20.70
   5   1   2  321.67   19.80
  -5   1  -2  382.56   20.60
  -7  -1  -2  321.37   24.20
   7  -1   2  357.36   19.30
   7  -1   2  367.16   22.30
  -7   1  -2  307.07   19.50
  -7   1  -2  303.37   21.90
   7   1   2  320.07   20.30
  -7   1  -2  318.47   19.90
  -9  -1  -2  192.48   19.20
   9  -1   2  191.68   13.10
   9  -1   2  180.48   16.20
   9   1   2  174.68   14.70
  -9   1  -2  159.48   16.60
  -9   1  -2  159.48   14.40
  11  -1   2   77.29   11.70
  11  -1   2   70.09    8.70
 -11  -1  -2   67.39   13.80
  11   1   2   86.69   11.50
 -11   1  -2   84.49   14.10
 -11   1  -2   75.79   11.90
  13  -1   2  126.79   16.50
 -13  -1  -2   83.39   17.50
  13  -1   2   98.39   11.60
  13   1   2  115.49   14.30
 -13   1  -2   80.89   15.40
  15  -1   2   21.30   12.40
 -15  -1  -2   23.50   16.10
  15  -1   2   11.00    7.50
 -15   1  -2   31.90   14.20
  15   1   2   25.90   11.60
  16  -2  -2  180.48   19.50
  16  -2  -2  163.68   17.40
 -16  -2   2  200.88   28.10
 -16   2   2  167.38   22.20
  16   2  -2  159.38   15.40
  16   2  -2  201.38   17.20
  14  -2  -2  235.48   18.80
 -14  -2   2  225.18   28.80
  14  -2  -2  238.28   19.00
 -14  -2   2  211.08   25.80
 -14   2   2  232.38   21.70
  14   2  -2  258.67   17.50
  12  -2  -2  494.25   27.40
 -12  -2   2  437.96   35.50
  12  -2  -2  507.95   30.30
  12  -2  -2  451.05   25.00
 -12  -2   2  465.15   36.40
 -12   2   2  508.35   30.70
  12   2  -2  524.15   28.10
  12   2  -2  524.65   28.80
  10  -2  -2 1044.30   50.69
 -10  -2   2 1025.40   60.29
  10  -2  -2 1094.69   55.99
 -10  -2   2  976.30   58.79
  10  -2  -2 1008.40   52.09
  10   2  -2 1083.49   54.79
  10   2  -2 1126.39   53.49
  10   2  -2 1071.69   56.39
 -10   2   2 1153.88   55.59
  -8  -2   2 1225.58   66.89
   8  -2  -2 1323.87   64.79
  -8  -2   2 1156.68   65.99
   8  -2  -2 1169.58   62.39
   8   2  -2 1294.67   61.79
  -8   2   2 1352.16   63.29
   8   2  -2 1308.57   64.29
   8   2  -2 1255.57   64.09
  -8   2   2 1288.87   64.89
   6  -2  -2 1506.55   79.49
   6  -2  -2 1616.24   79.19
  -6  -2   2 1611.64   79.89
   6   2  -2 1537.15   78.59
   6   2  -2 1669.73   81.19
  -6   2   2 1743.13   78.19
   4  -2  -2 3064.39  143.09
  -4  -2   2 3007.20  145.59
  -4  -2   2 3161.68  142.69
  -4  -2   2 3206.18  142.69
   4  -2  -2 3066.19  144.99
   4   2  -2 2776.52  144.29
   4   2  -2 2940.61  146.39
   4   2  -2 3134.49  142.59
  -4   2   2 2904.61  144.29
  -4   2   2 3140.89  143.39
   2  -2  -2 3199.58  166.78
   2  -2  -2 3379.06  164.68
  -2  -2   2 3392.16  165.38
  -2   2   2 3877.21  166.38
   2   2  -2 3210.58  167.98
  -2   2   2 3420.06  166.58
   2   2  -2 3805.32  165.08
  -2   2   2 3796.52  166.28
  -2   2   2 3250.17  165.78
   2   2  -2 3932.31  165.08
   2   2  -2 3684.53  165.38
   0  -2   2  766.32   40.20
   0  -2   2  810.12   40.20
   0  -2  -2  804.12   41.60
   0  -2  -2  740.03   40.60
   0  -2  -2  807.22   40.40
   0   2  -2  845.02   42.50
   0   2  -2  848.92   42.50
   0   2  -2  896.21   39.80
   0   2   2  828.02   40.60
   0   2  -2  850.81   40.20
   0   2   2  863.41   40.70
   0   2   2  876.11   41.70
  -2  -2  -2 2114.69  109.49
   2  -2   2 2395.56  107.29
  -2  -2  -2 2242.38  107.59
   2  -2   2 2048.20  108.49
   2  -2   2 2504.65  107.49
  -2   2  -2 2158.48  108.79
   2   2   2 2299.57  106.19
  -2   2  -2 2438.86  107.69
   2   2   2 2181.48  107.59
  -4  -2  -2 1607.14   86.69
  -4  -2  -2 1576.14   83.99
   4  -2   2 1657.43   83.59
   4  -2   2 1599.44   83.69
   4  -2   2 1637.54   83.59
   4   2   2 1846.12   87.69
  -4   2  -2 1873.01   83.99
  -4   2  -2 1878.11   84.69
   4   2   2 1817.72   83.79
  -4   2  -2 1766.62   84.29
  -6  -2  -2  821.32   49.70
   6  -2   2  953.20   46.80
   6  -2   2  831.12   45.10
  -6   2  -2  890.01   45.80
  -6   2  -2  861.51   45.20
   6   2   2  879.31   45.20
   8  -2   2 1021.80   57.59
  -8  -2  -2 1063.39   62.19
   8  -2   2 1051.99   55.69
  -8   2  -2 1125.39   55.29
  -8   2  -2 1082.89   56.59
   8   2   2 1097.09   56.19
  -8   2  -2 1153.48   58.29
 -10  -2  -2  496.75   36.40
  10  -2   2  470.95   28.50
  10  -2   2  515.85   32.60
  10   2   2  457.55   29.10
 -12  -2  -2  224.48   26.40
  12  -2   2  182.98   16.40
  12  -2   2  220.98   23.20
 -12   2  -2  228.78   22.30
  12   2   2  221.68   19.10
  14  -2   2  151.78   20.80
  14  -2   2  150.98   16.00
 -14  -2  -2  167.78   24.80
 -14   2  -2  180.78   23.80
  14   2   2  193.08   20.20
  15  -3  -2   32.50   10.00
 -15  -3   2   31.00   18.90
  15   3  -2   45.70    9.10
  15   3  -2   45.80    8.30
 -15   3   2   29.10   10.60
 -13  -3   2  113.99   15.50
  13  -3  -2  110.79   14.40
 -13  -3   2  119.59   20.80
 -13   3   2  106.99   14.10
  13   3  -2  111.59   11.90
  13   3  -2  121.89   16.80
 -11  -3   2   86.39   16.30
 -11  -3   2   78.59   12.10
  11  -3  -2   99.09   12.40
  11   3  -2   77.99   10.00
  11   3  -2   87.89    9.40
 -11   3   2   99.99   11.70
   9  -3  -2  159.78   14.50
   9   3  -2  204.68   16.90
  -9   3   2  161.78   13.20
   9   3  -2  166.68   14.90
   9   3  -2  161.48   12.00
  -7  -3   2  351.66   19.50
  -7  -3   2  350.16   21.60
   7  -3  -2  322.37   21.80
  -7  -3   2  351.86   22.40
   7   3  -2  334.97   23.60
   7   3  -2  331.97   22.50
  -7   3   2  337.17   20.30
   5  -3  -2  301.07   18.90
  -5  -3   2  331.07   18.70
   5  -3  -2  337.57   23.00
   5   3  -2  327.17   18.50
  -5   3   2  319.47   19.30
  -5   3   2  329.47   20.80
   5   3  -2  382.56   23.40
   5   3  -2  366.36   21.30
   3  -3  -2  374.26   22.70
  -3  -3   2  344.97   20.20
  -3   3   2  372.66   20.00
  -3   3   2  363.56   21.10
   3   3  -2  370.56   21.10
  -3   3   2  406.96   21.70
   3   3  -2  412.06   24.40
  -3   3   2  400.56   18.80
   3   3  -2  381.06   23.10
  -3   3   2  425.66   24.30
   3   3  -2  379.66   20.30
   3   3  -2  399.36   19.90
  -1  -3   2  504.75   25.50
   1  -3  -2  494.05   27.20
  -1   3   2  487.75   25.30
  -1   3   2  510.65   25.00
   1   3  -2  509.95   28.70
  -1   3   2  483.65   26.70
   1   3  -2  501.15   25.40
  -1   3   2  480.35   26.70
   1   3  -2  509.55   25.60
   1   3  -2  507.05   25.00
   1  -3   2  747.43   36.00
  -1  -3  -2  714.83   36.30
   1  -3   2  708.53   36.20
  -1  -3  -2  719.83   38.50
  -1  -3  -2  784.02   37.50
   1  -3   2  780.42   39.50
   1   3   2  729.43   36.70
   1   3   2  763.62   36.80
  -1   3  -2  701.53   39.00
  -1   3  -2  673.93   35.90
   1   3   2  705.13   38.50
  -1   3  -2  720.63   36.10
  -3  -3  -2  114.59   11.60
  -3  -3  -2  116.49    8.90
  -3  -3  -2  105.29    9.30
   3  -3   2  117.69    8.40
   3  -3   2  112.09   10.70
   3  -3   2  108.49    9.20
  -3   3  -2  110.59    9.30
   3   3   2  135.49    8.30
  -3   3  -2  135.19    9.20
   3   3   2  125.59   12.70
  -3   3  -2  131.29   11.80
   5  -3   2  382.76   23.10
  -5  -3  -2  371.56   26.50
   5  -3   2  386.36   21.80
   5  -3   2  404.46   24.00
   5   3   2  412.46   23.00
  -5   3  -2  394.66   23.70
  -5   3  -2  375.26   22.70
  -7  -3  -2  198.28   19.60
   7  -3   2  187.48   15.30
   7  -3   2  182.88   14.60
  -7   3  -2  191.78   15.50
   7   3   2  176.38   14.10
  -7   3  -2  191.38   15.30
   9  -3   2   82.89   10.90
  -9  -3  -2   77.79   14.90
  -9   3  -2   71.89    9.50
   9   3   2   85.69   10.60
  -9   3  -2   66.09   11.40
  11  -3   2  120.19   14.20
 -11  -3  -2  110.69   20.70
  11  -3   2  145.49   17.10
  11   3   2  108.89   13.90
 -11   3  -2  108.09   15.70
 -13  -3  -2   19.00   16.10
  13  -3   2   40.90   13.20
  13  -3   2   38.70   14.70
 -13   3  -2   42.00   13.30
  13   3   2   36.70    9.90
 -14  -4   2  602.74   48.90
  14  -4  -2  664.93   40.10
  14   4  -2  651.63   36.80
  14   4  -2  555.74   34.80
 -14   4   2  558.94   38.40
  12  -4  -2 1039.00   56.29
 -12  -4   2 1070.59   60.49
  12   4  -2  955.50   52.09
  12   4  -2  916.01   52.39
 -12   4   2  976.90   54.29
 -10  -4   2 1571.84   81.29
  10  -4  -2 1571.84   80.79
  10   4  -2 1429.26   78.99
  10   4  -2 1604.44   76.99
 -10   4   2 1522.55   78.09
  -8  -4   2 2403.06  110.99
   8  -4  -2 2391.46  113.29
   8   4  -2 2194.58  113.89
   8   4  -2 2013.20  110.19
   8   4  -2 2150.38  112.49
   8   4  -2 2224.18  108.69
  -8   4   2 2400.26  110.49
  -6  -4   2 3079.19  140.49
   6  -4  -2 3197.18  144.39
  -6  -4   2 2977.50  139.99
  -6   4   2 2884.21  140.99
   6   4  -2 2601.64  141.79
   6   4  -2 2921.81  145.49
  -4  -4   2 3794.32  177.08
   4  -4  -2 3751.02  180.58
   4   4  -2 3746.03  181.98
  -4   4   2 3737.73  178.38
   4   4  -2 3556.34  178.88
   4   4  -2 3718.43  187.18
   4   4  -2 3990.10  176.88
   2  -4  -2 4358.56  203.68
   2   4  -2 4286.37  201.28
  -2   4   2 4400.16  198.98
  -2   4   2 4288.87  201.88
   2   4  -2 4298.57  200.18
  -2   4   2 3862.31  201.98
   2   4  -2 4410.96  200.08
   2   4  -2 4394.56  204.98
  -2   4   2 4140.29  199.48
   0  -4   2 3501.15  154.58
   0  -4  -2 3425.96  157.38
   0   4   2 3164.58  154.68
   0   4  -2 3296.47  155.28
   0   4   2 3192.28  154.18
   0   4   2 3274.97  156.88
   0   4   2 3134.39  155.98
   0   4  -2 3280.27  154.58
   2  -4   2 3003.80  143.99
  -2  -4  -2 3061.29  146.49
   2  -4   2 3249.87  148.09
  -2  -4  -2 3121.69  145.29
   2  -4   2 3027.10  142.79
   2   4   2 3041.80  144.29
  -2   4  -2 3055.39  143.59
  -2   4  -2 2894.81  142.89
   2   4   2 2894.81  143.39
   2   4   2 2998.00  143.99
   4  -4   2 2816.32  131.89
   4  -4   2 2844.92  137.09
  -4  -4  -2 2918.91  137.79
  -4   4  -2 2839.42  133.59
   4   4   2 2769.62  132.19
   4   4   2 2819.52  134.09
  -4   4  -2 2634.34  133.09
   4   4   2 2734.03  133.69
   6  -4   2 2028.80   94.89
  -6  -4  -2 2064.89  102.49
   6  -4   2 2137.39  100.29
   6   4   2 1976.60   95.49
   6   4   2 1967.80   97.29
  -6   4  -2 1863.21   96.89
   6   4   2 1869.11   93.59
  -6   4  -2 1964.50   96.99
  -8  -4  -2 1550.54   88.79
   8  -4   2 1595.24   84.19
   8  -4   2 1704.23   80.49
  -8   4  -2 1741.03   82.89
  -8   4  -2 1597.34   82.99
 -10  -4  -2  874.91   55.69
  10  -4   2  810.22   45.00
  10  -4   2  867.11   47.90
  10   4   2  829.22   46.40
 -10   4  -2  771.62   43.50
 -10   4  -2  836.62   48.20
  12  -4   2  617.54   38.20
 -12  -4  -2  630.14   48.60
  12  -4   2  574.44   37.60
 -12   4  -2  602.74   40.50
  12   4   2  534.85   36.30
 -13  -5   2   41.00   15.60
  13  -5  -2   21.20   11.50
 -13   5   2   42.80   11.60
  13   5  -2   38.90    9.30
  11  -5  -2   38.40   11.00
 -11  -5   2   38.60   11.70
  11   5  -2   34.40    7.80
 -11   5   2   23.40    7.80
  11   5  -2   30.60   10.80
  -9  -5   2   69.79   11.00
   9  -5  -2   68.39   12.40
   9   5  -2   67.19    9.40
  -9   5   2   44.10    8.70
   9   5  -2   74.89   14.10
  -7  -5   2   78.89   10.00
   7  -5  -2   68.99   11.50
   7   5  -2   76.79    9.30
  -7   5   2   76.79   10.10
   7   5  -2   78.99   14.10
   5  -5  -2   73.69   12.00
  -5  -5   2   61.89    7.80
   5   5  -2   63.09    8.00
   5   5  -2   66.79   13.80
   5   5  -2   65.99   12.10
  -5   5   2   68.59    9.20
  -3  -5   2  127.49   10.20
   3  -5  -2  117.29   13.60
   3   5  -2  142.29   15.40
   3   5  -2  124.79   11.40
  -3   5   2  122.39    8.40
  -3   5   2  131.69    9.00
   3   5  -2  114.29   13.70
  -3   5   2  112.79   11.20
  -1  -5   2   93.49    8.60
   1  -5  -2   83.29   11.50
  -1   5   2   90.39    8.50
   1   5  -2   97.49    8.70
  -1   5   2   95.09   10.10
   1   5  -2  112.89   11.50
   1   5  -2   85.69   12.40
  -1  -5  -2   45.50    8.30
   1  -5   2   40.30    5.60
   1   5   2   42.20    6.40
  -1   5  -2   44.90    5.90
  -1   5  -2   35.80    5.50
   1   5   2   42.00    7.30
   3  -5   2   91.49   12.80
  -3  -5  -2   88.79   11.90
   3  -5   2   83.09    8.20
  -3   5  -2  105.89    9.80
   3   5   2  103.39   10.30
   3   5   2   85.09   10.60
  -3   5  -2   90.19    9.30
  -5  -5  -2   36.50    9.40
   5  -5   2   54.49    6.50
   5   5   2   57.99    9.30
  -5   5  -2   64.79   10.70
   5   5   2   59.19    8.60
  -5   5  -2   54.49    8.10
  -7  -5  -2   77.69   14.20
   7  -5   2   52.59   10.80
   7  -5   2   76.49    8.50
   7   5   2   54.89    9.40
   7   5   2   65.89    8.60
  -7   5  -2   92.59   19.80
  -7   5  -2   81.39   10.80
   7   5   2   81.69   10.70
   9  -5   2   34.20    6.40
   9  -5   2   31.90   10.80
  -9  -5  -2   39.90   14.60
   9   5   2   33.90    8.50
  -9   5  -2   40.20   10.00
  -9   5  -2   35.30    9.60
  11  -5   2   17.00   10.70
 -11  -5  -2   21.60   16.80
  11   5   2   13.50    8.70
 -11   5  -2    8.30   11.00
  10  -6  -2  271.37   27.20
 -10  -6   2  289.37   24.50
  10   6  -2  301.47   22.70
  10   6  -2  287.77   28.90
 -10   6   2  302.57   23.50
   8  -6  -2  335.97   29.90
   8   6  -2  438.36   26.10
   8   6  -2  410.76   34.30
  -8   6   2  403.86   26.90
   6   6  -2  547.55   38.90
  -6   6   2  541.75   32.70
   6   6  -2  536.35   30.70
   6   6  -2  535.65   31.30
  -4  -6   2  685.03   38.30
   4  -6  -2  711.43   44.40
  -4   6   2  711.53   35.20
  -4   6   2  716.03   40.30
   4   6  -2  720.33   38.20
   4   6  -2  799.82   46.20
  -4   6   2  674.83   35.80
  -2  -6   2  677.63   39.00
   2  -6  -2  678.23   44.50
  -2   6   2  769.12   38.60
  -2   6   2  791.62   37.90
   2   6  -2  745.23   49.80
   2   6  -2  790.32   39.90
   0  -6   2  475.75   28.10
   0  -6  -2  461.65   33.20
   0   6  -2  529.85   35.00
   0   6  -2  581.44   29.60
   0   6   2  525.45   29.00
  -2  -6  -2  508.55   37.00
   2  -6   2  579.24   31.80
   2   6   2  600.24   33.90
  -2   6  -2  666.13   33.90
   2   6   2  647.04   36.80
   4  -6   2  402.96   24.80
   4  -6   2  420.26   32.60
  -4   6  -2  493.15   27.70
  -4   6  -2  427.56   29.50
   4   6   2  513.85   28.80
   4   6   2  474.65   31.20
  -6  -6  -2  325.57   29.10
   6  -6   2  349.27   30.30
  -6   6  -2  372.96   29.60
   6   6   2  396.86   26.50
   6   6   2  407.96   28.30
  -6   6  -2  445.36   26.50
   8  -6   2  242.08   26.10
   8  -6   2  231.98   16.20
  -8  -6  -2  243.48   27.80
  -8   6  -2  277.47   22.70
   8   6   2  246.98   20.70
   8   6   2  280.47   22.40
   7  -7  -2   39.80   14.10
   7   7  -2   61.09   11.10
   7   7  -2   37.70   16.10
  -7   7   2   59.99   11.00
   5  -7  -2   58.59   15.60
   5   7  -2   59.49    9.60
   5   7  -2   58.99    9.90
   5   7  -2   44.30   15.20
  -5   7   2   39.90   10.00
   3  -7  -2   31.80   12.20
   3   7  -2   36.10   13.30
   3   7  -2   47.50    8.80
  -3   7   2   35.80    9.30
  -3   7   2   31.60    7.10
   3   7  -2   41.00    8.40
  -1   7   2   99.59   12.00
  -1   7   2   92.29   12.40
   1   7  -2   70.59   10.00
   1   7  -2   79.69   16.10
  -1  -7  -2   58.09   14.60
   1  -7   2   79.09    9.40
  -1   7  -2   68.99   14.70
   1   7   2   66.19   11.30
   1   7   2   75.39   10.60
   3  -7   2   46.10    7.70
   3   7   2   51.99   14.40
   3   7   2   42.50   10.30
  -3   7  -2   36.30   12.30
  -3   7  -2   53.49    9.80
   3   7   2   53.29    9.90
  18   0  -3   96.19   14.70
 -18   0   3   95.09   19.60
  18   0  -3  108.79   13.00
 -16   0   3  294.27   27.90
  16   0  -3  262.47   19.30
  16   0  -3  285.97   21.30
  14   0  -3  556.24   32.10
 -14   0   3  515.35   35.80
  14   0  -3  515.35   29.30
  12   0  -3  728.63   36.20
 -12   0   3  694.43   41.30
  12   0  -3  700.43   39.00
  12   0  -3  678.83   35.80
  10   0  -3 1307.47   69.19
  10   0  -3 1228.68   64.89
  10   0  -3 1341.17   63.39
 -10   0   3 1283.07   70.29
  10   0  -3 1317.67   63.39
 -10   0   3 1423.56   69.59
   8   0  -3 1424.06   72.99
  -8   0   3 1414.86   74.89
  -8   0   3 1453.95   69.19
   8   0  -3 1463.95   69.09
  -8   0   3 1486.75   71.39
   8   0  -3 1462.15   70.09
   6   0  -3 2096.49   98.39
  -6   0   3 2018.20   98.29
   6   0  -3 2168.88   98.69
   4   0  -3 5128.39  244.58
  -4   0   3 4983.70  240.78
  -4   0   3 5193.28  240.58
   4   0  -3 5376.76  240.88
  -4   0   3 5180.18  244.48
   4   0  -3 5233.18  240.48
  -2   0   3 3693.93  162.18
   2   0  -3 3494.95  162.88
  -2   0   3 3595.64  165.38
   2   0  -3 3356.26  162.48
  -2   0   3 3594.64  162.98
   2   0  -3 3133.29  165.18
   0   0  -3 3073.59  146.09
   0   0   3 3205.68  146.59
   0   0  -3 2978.80  146.99
   0   0   3 3117.29  146.59
   2   0   3 3304.17  151.48
  -2   0  -3 3086.79  148.99
  -2   0  -3 3048.79  150.58
  -2   0  -3 3093.29  150.58
   2   0   3 3242.18  150.78
  -4   0  -3 1679.23   84.19
  -4   0  -3 1685.53   79.29
   4   0   3 1659.13   82.29
  -4   0  -3 1701.63   79.09
  -4   0  -3 1613.84   82.89
   4   0   3 1589.04   83.89
  -6   0  -3 1376.56   67.79
  -6   0  -3 1321.57   61.79
   6   0   3 1222.88   65.59
  -6   0  -3 1280.07   61.79
  -6   0  -3 1190.58   64.69
  -8   0  -3  429.66   29.90
  -8   0  -3  438.96   24.10
   8   0   3  414.16   27.90
  -8   0  -3  448.06   23.30
 -10   0  -3  576.34   30.30
  10   0   3  498.85   35.20
 -10   0  -3  637.54   33.20
 -10   0  -3  607.04   39.10
 -12   0  -3  244.88   25.40
  12   0   3  227.78   22.00
 -12   0  -3  243.38   20.50
 -12   0  -3  216.78   15.00
 -14   0  -3   75.29   17.60
  14   0   3   86.29   16.10
  17  -1  -3   58.89    9.40
  17  -1  -3   31.40   11.70
 -17  -1   3   51.89   17.20
  17   1  -3   39.00    8.50
  17   1  -3   39.10    9.00
 -17   1   3   15.50   12.50
 -15  -1   3   92.09   17.80
  15  -1  -3   81.39   11.40
  15  -1  -3   84.69   10.00
 -15   1   3   73.49   14.40
  15   1  -3   50.49    8.90
  15   1  -3   67.59    9.20
 -13  -1   3  174.38   20.00
  13  -1  -3  155.08   11.20
  13  -1  -3  167.88   14.80
  13  -1  -3  162.18   11.60
  13   1  -3  134.39   11.60
 -13   1   3  140.99   16.00
  13   1  -3  149.29   14.20
 -11  -1   3  151.78   16.40
  11  -1  -3  164.78   10.00
  11  -1  -3  155.68    9.70
 -11  -1   3  144.49   20.00
  11  -1  -3  158.38   13.60
  11   1  -3  135.69   12.30
  11   1  -3  153.18   16.10
 -11   1   3  137.29   13.20
  11   1  -3  128.19   10.30
  -9  -1   3  215.08   12.70
   9  -1  -3  227.98   13.90
   9  -1  -3  232.28   11.70
  -9  -1   3  209.78   17.10
   9  -1  -3  217.58   11.60
  -9   1   3  189.58   17.10
  -9   1   3  188.88   15.30
   9   1  -3  189.68   15.10
   9   1  -3  197.98   12.60
   9   1  -3  190.88   13.50
  -7  -1   3  671.83   37.20
   7  -1  -3  730.43   35.40
   7  -1  -3  724.03   33.80
  -7  -1   3  709.63   34.80
   7  -1  -3  713.93   38.20
  -7   1   3  723.93   33.70
   7   1  -3  653.73   38.30
   7   1  -3  698.83   34.90
   7   1  -3  695.53   34.80
  -7   1   3  674.23   35.60
   5  -1  -3  254.37   14.00
  -5  -1   3  241.18   18.90
  -5  -1   3  251.47   13.90
   5  -1  -3  240.28   16.70
  -5  -1   3  251.77   17.20
  -5   1   3  277.57   13.10
   5   1  -3  264.37   14.00
   5   1  -3  245.08   17.60
   5   1  -3  261.87   13.10
  -5   1   3  268.67   14.40
  -5   1   3  239.38   16.40
   3  -1  -3  535.55   30.70
  -3  -1   3  532.65   28.00
   3  -1  -3  538.25   28.70
  -3   1   3  598.24   28.20
   3   1  -3  560.14   32.00
  -3   1   3  608.24   28.30
  -3   1   3  514.85   29.60
  -3   1   3  582.54   28.20
   3   1  -3  594.44   28.10
   1  -1  -3  731.33   34.70
   1  -1  -3  705.03   35.70
  -1  -1   3  695.03   36.50
  -1  -1   3  723.23   34.40
   1  -1  -3  634.54   35.60
  -1  -1   3  613.34   33.00
  -1   1   3  659.13   34.70
   1   1  -3  705.83   33.40
  -1   1   3  714.73   34.60
   1   1  -3  711.13   36.90
   1   1  -3  669.33   34.10
  -1  -1  -3  650.13   32.80
  -1  -1  -3  624.44   33.10
   1  -1   3  537.65   31.60
   1  -1   3  562.04   32.00
  -1  -1  -3  555.74   32.40
   1   1   3  602.44   33.10
  -1   1  -3  665.93   32.70
  -1   1  -3  628.34   32.40
  -1   1  -3  612.34   31.50
   1   1   3  634.44   32.60
  -1   1  -3  699.13   32.90
   1   1   3  606.44   30.80
  -3  -1  -3  340.27   21.40
   3  -1   3  279.17   19.20
   3  -1   3  312.17   19.70
   3   1   3  335.07   21.30
  -3   1  -3  301.27   17.80
  -3   1  -3  304.27   18.00
   3   1   3  301.57   19.00
  -3   1  -3  312.27   19.70
  -3   1  -3  271.47   18.30
   5  -1   3  301.17   21.80
  -5  -1  -3  321.37   23.50
   5  -1   3  331.67   22.80
  -5   1  -3  345.57   19.50
  -5   1  -3  357.66   21.90
   5   1   3  345.57   21.30
  -5   1  -3  306.67   21.20
   5   1   3  325.97   24.10
   7  -1   3  311.67   18.70
   7  -1   3  326.97   22.60
  -7  -1  -3  330.47   24.90
  -7   1  -3  292.97   22.10
  -7   1  -3  284.27   19.20
   7   1   3  314.17   21.20
   9  -1   3   98.09   13.50
   9  -1   3   91.29    9.70
  -9  -1  -3   85.49   14.90
  -9   1  -3  104.49   12.80
   9   1   3  106.69   13.10
  -9   1  -3   81.29   13.20
  11  -1   3  119.69   15.90
  11  -1   3  106.59   12.90
 -11  -1  -3   91.89   15.80
 -11   1  -3  114.09   14.10
  11   1   3  104.39   16.40
 -11   1  -3   85.89   14.70
  13  -1   3   89.79   15.10
 -13  -1  -3   61.99   16.30
  13   1   3   44.10   12.20
 -13   1  -3   66.69   15.40
  16  -2  -3  711.43   38.60
  16  -2  -3  758.32   44.60
  16  -2  -3  864.51   50.69
 -16  -2   3  888.11   57.09
  16   2  -3  709.93   41.80
  16   2  -3  746.73   42.00
 -16   2   3  681.03   46.40
 -14  -2   3 1577.74   90.69
  14  -2  -3 1600.64   78.29
  14  -2  -3 1546.75   76.49
  14  -2  -3 1623.04   82.69
  14   2  -3 1608.24   79.69
 -14   2   3 1637.44   86.19
  14   2  -3 1605.54   81.09
 -12  -2   3 1668.93  107.39
  12  -2  -3 2121.19   97.89
  12  -2  -3 1952.00   91.89
  12  -2  -3 1958.30   90.89
 -12  -2   3 1945.81  102.89
 -12   2   3 1944.91   96.49
  12   2  -3 1899.21   93.59
  12   2  -3 1866.11   95.59
  10  -2  -3 3034.20  142.59
 -10  -2   3 2714.83  144.99
 -10  -2   3 2924.01  138.99
  10  -2  -3 2990.20  136.29
  10  -2  -3 2964.10  136.69
 -10   2   3 2907.81  140.69
  10   2  -3 2959.70  140.39
  10   2  -3 2867.01  144.19
   8  -2  -3 4347.37  197.18
   8  -2  -3 3956.20  193.78
  -8  -2   3 3939.01  196.98
  -8  -2   3 4338.97  193.48
   8   2  -3 3948.41  197.28
   8   2  -3 3999.50  193.78
   8   2  -3 4106.19  193.38
  -8   2   3 4199.48  200.18
  -8   2   3 4202.48  194.58
  -6  -2   3 5781.42  262.17
  -6  -2   3 5225.08  266.47
   6  -2  -3 6008.40  265.17
  -6  -2   3 5972.00  261.57
   6   2  -3 5305.37  261.07
   6   2  -3 5038.90  265.97
   6   2  -3 5925.01  261.57
  -6   2   3 5432.66  264.67
  -6   2   3 5709.63  262.27
  -4  -2   3 8042.60  349.57
   4  -2  -3 7307.27  351.96
   4  -2  -3 7688.73  349.77
  -4  -2   3 7074.99  353.26
   4  -2  -3 7843.92  348.97
  -4   2   3 7208.98  351.46
   4   2  -3 7748.23  349.27
  -4   2   3 7946.00  350.16
   4   2  -3 6738.13  353.76
  -2  -2   3 7310.67  335.67
  -2  -2   3 7015.00  338.87
   2  -2  -3 7364.76  335.87
   2  -2  -3 7247.27  337.57
  -2   2   3 7330.17  336.37
  -2   2   3 6772.92  336.77
  -2   2   3 7378.66  336.47
   2   2  -3 7440.66  335.57
  -2   2   3 7103.79  336.47
   0  -2   3 8337.17  387.56
   0  -2  -3 8410.46  387.86
   0  -2   3 8420.16  386.36
   0  -2  -3 8362.66  388.06
   0  -2  -3 8693.23  389.36
   0   2   3 8819.12  389.16
   0   2  -3 8174.98  390.06
   0   2   3 8213.48  388.36
   0   2  -3 7783.82  386.46
   0   2  -3 8595.14  387.56
   0   2  -3 8186.48  389.96
   0   2   3 8015.00  387.36
   2  -2   3 4889.71  235.98
  -2  -2  -3 5115.59  239.28
  -2  -2  -3 5167.28  237.08
   2  -2   3 5057.99  236.78
  -2  -2  -3 5536.85  234.98
  -2   2  -3 5377.36  238.48
   2   2   3 4595.84  241.38
   2   2   3 4696.33  234.48
  -2   2  -3 4959.40  236.88
   2   2   3 5232.98  237.28
  -2   2  -3 4864.61  236.18
  -2   2  -3 5002.90  237.68
   4  -2   3 4318.27  216.58
  -4  -2  -3 4391.66  216.18
   4  -2   3 4400.76  216.78
  -4  -2  -3 4749.42  220.18
  -4   2  -3 4794.72  216.78
   4   2   3 4624.04  220.68
   4   2   3 4664.63  216.68
  -4   2  -3 4685.93  217.38
  -6  -2  -3 3660.63  175.28
   6   2   3 3564.14  170.38
  -6   2  -3 3503.05  170.98
  -6   2  -3 3472.95  169.98
  -6   2  -3 3580.34  170.58
   8  -2   3 1721.93   86.49
   8  -2   3 1889.81   90.29
  -8  -2  -3 1708.73   93.19
   8   2   3 1631.44   87.39
  -8   2  -3 1770.02   89.19
  10  -2   3 1465.55   75.39
  10  -2   3 1394.66   70.79
 -10  -2  -3 1394.16   79.19
  10   2   3 1355.36   72.99
 -10   2  -3 1329.37   74.59
 -12  -2  -3  846.42   57.69
  12  -2   3  981.40   54.29
  12  -2   3  864.61   47.70
 -12   2  -3  834.92   52.99
  12   2   3  857.01   50.49
  14  -2   3  415.66   35.20
 -14  -2  -3  394.46   44.40
  14  -2   3  372.76   27.00
  14   2   3  397.76   31.50
 -14   2  -3  399.86   35.50
  17  -3  -3    1.90   10.00
 -17  -3   3   -9.30   22.50
  17   3  -3    5.30    7.70
 -17   3   3  -14.90   10.90
  17   3  -3   28.30    9.20
  15  -3  -3   78.49   13.40
 -15  -3   3   49.40   22.00
  15   3  -3   93.89   11.70
  15   3  -3   89.79   12.50
 -15   3   3   82.49   14.00
 -13  -3   3  104.19   19.10
  13   3  -3   80.59   11.20
 -13   3   3   64.89   10.90
  13   3  -3  105.19   10.80
 -11  -3   3   63.59   13.70
  11  -3  -3   59.29   10.40
  11   3  -3   53.19    9.90
  11   3  -3   66.69    8.10
 -11   3   3   69.99   10.00
   9  -3  -3  165.18   15.40
  -9  -3   3  170.28   18.80
  -9  -3   3  171.08   12.20
  -9  -3   3  147.19   15.40
   9   3  -3  177.48   15.40
   9   3  -3  186.38   17.10
  -9   3   3  201.08   14.20
   7  -3  -3  200.98   15.90
  -7  -3   3  195.98   12.30
  -7  -3   3  172.28   17.00
  -7  -3   3  183.38   12.70
   7   3  -3  174.98   13.70
  -7   3   3  172.28   12.90
  -5  -3   3  316.37   15.80
   5  -3  -3  257.67   17.30
   5  -3  -3  291.17   20.00
  -5  -3   3  302.87   21.20
  -5  -3   3  321.17   17.20
   5   3  -3  303.87   17.90
  -5   3   3  283.97   19.40
   5   3  -3  301.47   24.00
  -5   3   3  285.47   17.70
   5   3  -3  287.17   16.80
   3  -3  -3  142.39   12.20
  -3  -3   3  148.89    9.90
   3  -3  -3  132.89    8.60
  -3   3   3  144.89   11.10
   3   3  -3  160.88    9.90
   3   3  -3  154.98   13.30
   3   3  -3  162.18   14.70
   3   3  -3  143.89    9.70
  -3   3   3  151.88    9.90
   3   3  -3  144.99    8.30
   1  -3  -3  479.05   24.80
   1  -3  -3  483.45   26.50
  -1  -3   3  489.45   24.90
  -1   3   3  485.75   25.40
  -1   3   3  427.16   25.60
   1   3  -3  473.95   25.90
   1   3  -3  479.05   23.70
  -1   3   3  448.16   26.30
   1   3  -3  492.85   28.40
  -1  -3  -3  163.78   11.80
  -1  -3  -3  169.38   11.30
  -1  -3  -3  173.38   13.30
   1  -3   3  163.38   10.90
   1  -3   3  165.88   10.60
   1   3   3  149.88   10.80
  -1   3  -3  153.78   11.00
  -1   3  -3  166.68   10.60
   1   3   3  181.18   11.90
  -1   3  -3  152.98   13.60
  -1   3  -3  177.68   13.70
   1   3   3  164.08   13.20
   3  -3   3  126.09   10.00
   3  -3   3  136.29   10.50
  -3  -3  -3  114.89   12.20
  -3  -3  -3  115.29   12.80
  -3  -3  -3  130.69    9.20
   3   3   3  130.49    8.70
  -3   3  -3  125.09   10.30
   3   3   3  131.39   10.80
  -5  -3  -3  229.38   20.40
   5  -3   3  249.58   16.90
   5  -3   3  228.48   17.60
   5   3   3  249.08   17.20
  -5   3  -3  226.08   16.70
  -5   3  -3  252.57   18.60
   7  -3   3   66.09   10.60
   7  -3   3   78.79   10.70
  -7  -3  -3   56.49   12.10
  -7   3  -3   80.49   12.90
   7   3   3   68.89    9.40
  -7   3  -3   85.79   11.80
   9  -3   3   56.69   10.00
  -9  -3  -3   87.59   15.40
   9  -3   3   71.79   13.20
  -9   3  -3   61.99   11.20
   9   3   3   40.80    8.80
 -11  -3  -3  101.39   19.50
  11  -3   3   82.59   15.40
 -11   3  -3   53.29   12.50
  11   3   3   53.79   11.40
  13  -3   3   32.30   10.70
 -13  -3  -3   20.70   16.80
  13  -3   3   39.60   17.00
  13   3   3   33.80   11.30
 -13   3  -3   23.90   12.70
 -14  -4   3  262.07   32.20
  14  -4  -3  284.17   25.80
  14   4  -3  300.37   23.70
 -14   4   3  315.97   24.80
  14   4  -3  328.47   22.50
 -12  -4   3  427.36   30.70
  12  -4  -3  352.26   28.00
  12   4  -3  367.96   27.00
 -12   4   3  357.66   25.70
  12   4  -3  386.36   24.10
  10  -4  -3  685.13   43.10
 -10  -4   3  774.22   41.50
  10   4  -3  647.64   43.30
 -10   4   3  777.02   40.90
  -8  -4   3  664.33   37.00
   8  -4  -3  708.43   41.60
  -8  -4   3  655.53   36.90
   8   4  -3  750.02   44.60
  -8   4   3  744.93   38.60
   6  -4  -3 1309.27   70.59
  -6  -4   3 1297.77   66.29
  -6  -4   3 1366.66   65.39
  -6   4   3 1419.76   67.99
   6   4  -3 1273.47   68.09
   6   4  -3 1431.96   73.69
   4  -4  -3 1778.12   91.29
  -4  -4   3 1773.02   87.49
   4   4  -3 1876.71   86.19
   4   4  -3 1738.13   88.39
  -4   4   3 1882.11   85.09
  -4   4   3 1838.92   89.09
   4   4  -3 1795.32   93.19
  -4   4   3 1811.02   86.19
   2  -4  -3 1484.55   79.39
  -2  -4   3 1535.05   76.69
   2   4  -3 1695.53   77.19
  -2   4   3 1670.93   78.99
   2   4  -3 1675.93   75.69
  -2   4   3 1482.25   78.39
   2   4  -3 1530.15   81.59
  -2   4   3 1550.74   76.49
  -2   4   3 1639.04   75.59
   0  -4  -3 1421.56   75.69
   0  -4   3 1470.75   75.29
   0   4  -3 1595.04   73.29
   0   4  -3 1497.55   73.79
   0   4  -3 1555.94   78.49
   0   4   3 1574.64   74.59
   0   4   3 1542.75   75.19
   2  -4   3 1305.57   63.69
  -2  -4  -3 1262.57   66.09
   2  -4   3 1318.67   62.69
  -2  -4  -3 1297.47   63.49
  -2   4  -3 1229.48   62.19
   2   4   3 1185.78   62.99
  -2   4  -3 1289.57   62.09
   2   4   3 1193.78   61.89
  -2   4  -3 1280.87   66.59
  -4  -4  -3  819.12   52.19
   4  -4   3  880.71   51.39
   4   4   3 1044.30   50.09
   4   4   3  952.80   46.50
  -4   4  -3  925.51   49.30
  -4   4  -3 1028.60   49.20
   6  -4   3  637.94   34.20
   6  -4   3  513.75   36.30
   6   4   3  642.44   36.00
  -6   4  -3  692.03   36.20
  -6   4  -3  634.84   36.70
  -8  -4  -3  314.57   28.70
   8  -4   3  309.17   26.30
   8  -4   3  336.37   23.00
   8   4   3  320.27   23.30
  -8   4  -3  341.27   24.40
  10  -4   3  252.37   24.20
 -10  -4  -3  229.38   29.20
 -10   4  -3  325.87   25.70
  10   4   3  298.77   23.10
  13  -5  -3   46.70   12.90
 -13  -5   3   32.50   13.30
  13   5  -3   34.90    8.70
  13   5  -3   63.09   12.30
 -13   5   3   47.50   10.70
 -11  -5   3   80.39   12.20
  11  -5  -3   54.49   12.80
  11   5  -3   58.79    9.20
  11   5  -3   72.29   14.00
 -11   5   3   69.69   10.70
   9  -5  -3   95.39   14.50
  -9  -5   3   91.09   10.70
   9   5  -3   56.39   13.90
  -9   5   3   90.99   12.00
  -7  -5   3  153.98   12.70
   7  -5  -3  160.38   17.60
   7   5  -3  147.99   17.20
   7   5  -3  162.18   19.90
  -7   5   3  147.09   15.20
   5  -5  -3   98.09   13.90
  -5  -5   3  104.59    9.90
  -5   5   3   89.29   10.90
   5   5  -3  106.79   15.40
   5   5  -3   91.99   13.00
   5   5  -3   95.19    8.40
   3  -5  -3  127.89   14.40
  -3  -5   3  101.69    9.80
   3   5  -3  111.99    9.20
  -3   5   3  125.69    9.80
   3   5  -3  130.69   15.60
  -3   5   3  118.29   11.90
  -3   5   3  127.29    8.70
   3   5  -3  115.39   13.20
  -1  -5   3  146.59   11.90
   1  -5  -3  162.08   15.60
  -1   5   3  156.18   11.50
  -1   5   3  180.58   12.70
   1   5  -3  189.08   17.70
  -1   5   3  175.48   14.60
   1   5  -3  166.38   11.40
   1   5  -3  170.48   14.30
   1  -5   3  130.99   11.00
  -1  -5  -3  148.59   14.50
  -1   5  -3  160.18   16.10
   1   5   3  145.89   12.50
  -1   5  -3  136.49   10.80
  -3  -5  -3  120.29   13.50
   3  -5   3  117.49   10.30
  -3  -5  -3  109.99   14.60
   3   5   3  107.19   11.80
   3   5   3  115.59   11.70
  -3   5  -3  129.99   11.20
   5  -5   3   79.49    9.40
   5  -5   3   80.89   12.80
  -5  -5  -3   89.69   14.50
   5   5   3   90.19   11.60
   5   5   3   89.39   11.40
  -5   5  -3   74.99   10.30
   5   5   3   72.49    9.20
   7  -5   3   90.79   14.00
   7  -5   3   93.79   11.60
  -7  -5  -3  115.99   18.70
   7   5   3  108.99   13.40
  -7   5  -3  111.19   17.70
   9  -5   3   41.90    9.80
   9  -5   3   59.39   13.30
  -9  -5  -3   45.50   16.30
  -9   5  -3   46.10   12.20
   9   5   3   44.40   10.70
  10  -6  -3  629.64   44.50
 -10  -6   3  675.53   37.70
  10   6  -3  669.43   38.10
 -10   6   3  585.14   38.90
   8  -6  -3  919.01   53.99
  -8   6   3  845.82   48.00
   8   6  -3  811.42   44.60
  -6  -6   3 1203.08   60.59
   6  -6  -3 1223.38   67.29
   6   6  -3 1109.79   58.79
  -6   6   3 1182.98   62.59
  -4  -6   3 1547.75   73.89
   4  -6  -3 1578.44   84.19
  -4   6   3 1426.46   70.19
  -4   6   3 1385.86   71.69
   4   6  -3 1481.25   82.29
  -4   6   3 1414.16   75.89
   4   6  -3 1522.75   72.59
   2  -6  -3 1526.15   77.29
  -2  -6   3 1527.15   71.39
   2   6  -3 1436.36   78.69
  -2   6   3 1362.96   69.19
  -2   6   3 1429.36   74.29
   2   6  -3 1319.77   70.09
   0  -6  -3 1506.95   73.79
   0  -6   3 1438.76   67.79
   0   6  -3 1321.47   67.29
   0   6  -3 1248.18   73.99
   0   6   3 1307.27   70.99
   0   6   3 1332.37   68.29
  -2  -6  -3 1299.77   64.39
   2  -6   3 1201.68   58.39
   2   6   3 1152.88   60.29
   2   6   3 1083.09   62.69
  -2   6  -3 1158.58   65.49
  -2   6  -3 1079.89   58.69
   4  -6   3 1007.70   48.00
  -4  -6  -3  974.60   54.79
   4   6   3  897.31   51.59
  -4   6  -3  882.51   55.39
  -4   6  -3  903.21   49.40
   4   6   3  912.01   50.79
   6  -6   3  669.93   36.00
  -6  -6  -3  673.13   45.60
   6   6   3  664.43   40.30
   6   6   3  678.93   38.60
  -6   6  -3  662.03   39.40
   7  -7  -3   42.60   14.50
   7   7  -3    7.50   15.60
   7   7  -3   14.10    7.70
  -7   7   3    5.60    8.20
   7   7  -3   12.00    8.00
   5  -7  -3    2.20   11.60
  -5   7   3   14.60    8.40
   5   7  -3    7.60    6.30
   5   7  -3   15.20   13.60
   3  -7  -3   26.60   13.00
  -3  -7   3   35.30    8.30
   3   7  -3   33.70   13.70
  -3   7   3   17.60    8.90
  -3   7   3   36.20   13.50
   3   7  -3   31.00    7.40
  -1  -7   3   14.80    7.90
   1  -7  -3   21.60   12.00
  -1   7   3   19.70    7.90
  -1   7   3   21.60    9.20
   1   7  -3   16.20    6.70
   1   7  -3   10.60   10.90
   1  -7   3   21.10    6.90
  -1   7  -3   16.10    7.10
   1   7   3   11.00    8.40
  -1   7  -3   13.40   11.50
   1   7   3   16.50    8.40
   3  -7   3    9.00    6.70
   3   7   3   14.50    9.90
  -3   7  -3    3.00    7.10
  -3   7  -3   -5.70   11.60
   3   7   3   11.90   11.70
   3   7   3   22.60    9.50
 -18   0   4  458.15   39.20
  18   0  -4  502.35   32.90
 -16   0   4  983.50   65.49
  16   0  -4  911.41   48.10
  16   0  -4  888.81   51.19
  14   0  -4 1745.93   91.49
 -14   0   4 1858.51   94.39
  14   0  -4 1822.42   87.79
  12   0  -4 3119.29  149.88
 -12   0   4 3149.68  150.18
  12   0  -4 2952.50  144.99
 -10   0   4 3112.69  148.49
  10   0  -4 3155.28  153.78
  10   0  -4 3261.67  149.79
 -10   0   4 3141.09  151.38
  10   0  -4 3117.59  149.49
  -8   0   4 5262.37  268.67
   8   0  -4 5874.11  262.77
  -8   0   4 5447.26  262.37
   8   0  -4 5766.62  262.57
   8   0  -4 5646.13  267.57
  -8   0   4 5801.72  263.77
   6   0  -4 7230.18  329.07
  -6   0   4 6940.21  334.27
   6   0  -4 6795.52  333.97
   6   0  -4 7311.77  328.57
  -6   0   4 7217.88  329.17
  -6   0   4 6980.30  328.97
  -4   0   4 5270.67  242.88
   4   0  -4 5236.48  243.78
  -4   0   4 5240.28  243.68
  -4   0   4 5172.68  247.88
   4   0  -4 5052.59  248.18
  -4   0   4 5389.66  243.88
   2   0  -4 7033.70  363.76
  -2   0   4 7568.74  363.56
  -2   0   4 8431.46  360.66
  -2   0   4 7697.53  361.46
   2   0  -4 7719.93  359.96
   2   0  -4 8046.39  361.46
   0   0  -4 7551.14  359.86
   0   0   4 7105.29  358.96
   0   0  -4 7561.44  359.46
   0   0   4 8167.68  359.26
   0   0  -4 7492.55  358.36
   0   0   4 8170.38  359.36
  -2   0  -4 6398.26  297.87
  -2   0  -4 6327.97  293.27
   2   0   4 5963.70  294.47
  -2   0  -4 5896.41  294.07
   2   0   4 6518.05  295.47
   2   0   4 6376.76  292.17
   4   0   4 5107.19  245.88
   4   0   4 5305.67  247.88
  -4   0  -4 5227.28  241.88
  -4   0  -4 5096.69  249.18
  -4   0  -4 5252.67  242.88
  -4   0  -4 5018.60  245.68
  -6   0  -4 3690.63  174.38
  -6   0  -4 3761.82  173.88
  -6   0  -4 3599.94  179.88
   6   0   4 3732.13  179.18
   8   0   4 1826.02   93.09
  -8   0  -4 1822.72   94.59
  -8   0  -4 1861.61   87.19
  -8   0  -4 1720.93   86.99
  10   0   4 1231.78   72.89
 -10   0  -4 1130.89   58.89
 -10   0  -4 1218.68   60.39
 -10   0  -4 1231.68   68.79
  12   0   4  811.82   51.49
 -12   0  -4  884.81   55.19
  17  -1  -4   22.30    7.50
 -17  -1   4   37.80   16.60
  17  -1  -4   30.30    9.50
 -17   1   4   35.50   13.00
  17   1  -4   42.10   10.00
  17   1  -4   28.80    7.80
 -15  -1   4   60.79   14.90
  15  -1  -4   71.79   11.10
  15  -1  -4   73.39    8.40
  15   1  -4   77.89    9.40
 -15   1   4   77.89   14.30
  15   1  -4   73.39   11.30
  13  -1  -4  167.48   11.90
  13  -1  -4  167.48   16.50
 -13  -1   4  173.58   20.40
  13  -1  -4  180.58   13.40
 -13   1   4  172.48   16.70
  13   1  -4  201.98   13.10
  13   1  -4  194.98   17.50
 -11  -1   4   83.59    8.00
  11  -1  -4   96.39    7.50
  11  -1  -4  110.19   12.10
 -11  -1   4  113.79   14.50
  11   1  -4   98.79    9.50
 -11   1   4   90.49   10.40
  11   1  -4   83.29   11.90
   9  -1  -4  230.58   18.20
  -9  -1   4  206.08   23.20
   9  -1  -4  243.78   13.40
  -9  -1   4  225.58   17.50
   9  -1  -4  239.58   14.90
  -9   1   4  241.68   15.50
   9   1  -4  240.08   14.30
   9   1  -4  213.38   21.00
  -9   1   4  260.67   13.30
   9   1  -4  258.97   14.40
   7  -1  -4  512.95   25.30
   7  -1  -4  494.35   26.00
   7  -1  -4  498.85   30.50
  -7  -1   4  520.15   26.00
  -7  -1   4  492.35   27.40
  -7  -1   4  488.55   36.70
  -7   1   4  516.95   25.00
   7   1  -4  508.05   24.90
   7   1  -4  525.85   27.10
  -7   1   4  495.85   26.40
  -7   1   4  470.35   30.10
   7   1  -4  492.15   30.80
  -5  -1   4  313.07   17.00
   5  -1  -4  313.37   16.80
   5  -1  -4  294.87   21.00
  -5  -1   4  295.27   22.70
   5  -1  -4  277.87   16.80
  -5   1   4  332.57   17.20
   5   1  -4  317.27   17.00
  -5   1   4  312.77   20.40
  -5   1   4  335.67   16.50
  -3  -1   4  316.87   22.70
   3  -1  -4  338.97   22.50
  -3  -1   4  351.06   19.30
   3  -1  -4  322.77   20.20
  -3   1   4  340.87   21.20
  -3   1   4  386.46   20.10
   3   1  -4  368.36   19.20
  -3   1   4  374.26   19.20
  -3   1   4  366.76   19.20
   3   1  -4  373.96   23.70
   1  -1  -4  663.33   37.50
  -1  -1   4  670.93   37.60
   1  -1  -4  709.53   37.30
  -1  -1   4  697.03   35.90
   1  -1  -4  709.93   35.80
  -1  -1   4  662.13   35.10
  -1   1   4  640.64   35.70
   1   1  -4  665.03   35.20
  -1   1   4  666.93   36.60
   1   1  -4  759.82   35.00
   1   1  -4  722.03   38.50
  -1   1   4  714.03   35.90
  -1  -1  -4  349.77   20.70
   1  -1   4  291.67   19.60
  -1  -1  -4  328.27   20.60
   1  -1   4  301.47   19.90
  -1  -1  -4  297.57   19.30
  -1   1  -4  334.17   20.10
   1   1   4  351.76   20.50
   1   1   4  302.37   20.20
   1   1   4  304.17   18.20
  -1   1  -4  301.57   18.60
   3  -1   4  141.99   15.70
  -3  -1  -4  149.09   13.20
  -3  -1  -4  180.08   15.60
   3  -1   4  178.88   16.00
  -3  -1  -4  183.88   15.00
  -3   1  -4  188.68   15.50
  -3   1  -4  192.98   13.50
  -3   1  -4  211.08   14.00
   3   1   4  181.38   16.30
   3   1   4  185.88   14.40
  -3   1  -4  190.88   14.20
  -5  -1  -4  365.86   25.30
   5  -1   4  340.97   23.60
   5  -1   4  314.57   24.90
  -5   1  -4  317.47   20.70
   5   1   4  355.36   23.10
  -5   1  -4  328.67   22.80
  -5   1  -4  332.77   20.50
  -7  -1  -4  119.19   16.00
   7  -1   4  130.09   16.00
  -7   1  -4  115.39   14.50
   7   1   4  117.69   13.60
  -7   1  -4  111.29   11.10
  -7   1  -4  116.19   11.90
   9  -1   4   97.29   13.90
  -9  -1  -4   74.89   16.40
  -9   1  -4   91.69   10.90
  -9   1  -4   73.59   13.00
  -9   1  -4   93.69   14.20
   9   1   4   93.69   13.80
  11  -1   4   64.29   14.60
 -11  -1  -4  104.39   18.00
 -11   1  -4   69.79   14.80
 -11   1  -4   67.79   13.30
  11   1   4   72.09   13.90
 -11   1  -4  103.69   17.70
 -13  -1  -4   47.40   16.70
  13  -1   4   44.40   14.30
 -13   1  -4   45.20   10.20
 -13   1  -4   34.40   15.10
  13   1   4   44.90   13.40
  18  -2  -4  134.39   18.50
 -18  -2   4  171.28   30.40
  18  -2  -4  129.59   15.40
  18   2  -4  140.99   16.30
  18   2  -4  177.28   19.10
 -18   2   4  169.68   22.80
  16  -2  -4  210.48   17.00
  16  -2  -4  219.48   20.90
 -16  -2   4  282.97   34.40
  16  -2  -4  247.18   20.90
  16   2  -4  220.38   17.70
  16   2  -4  206.58   20.30
 -16   2   4  240.98   24.00
  14  -2  -4  390.66   22.60
  14  -2  -4  433.76   29.30
  14  -2  -4  402.16   23.30
 -14  -2   4  423.86   37.00
  14   2  -4  469.55   29.50
 -14   2   4  495.95   32.80
  14   2  -4  419.66   25.40
  12  -2  -4  858.71   42.30
  12  -2  -4  930.91   49.60
 -12  -2   4  858.11   44.80
 -12  -2   4  771.52   52.29
  12  -2  -4  858.71   42.10
  12   2  -4  888.01   48.80
 -12   2   4  898.31   47.50
  12   2  -4  866.21   45.50
 -10  -2   4  877.01   53.99
  10  -2  -4 1040.70   46.90
 -10  -2   4  937.91   49.00
  10  -2  -4  964.00   46.50
  10  -2  -4  993.80   53.49
  10   2  -4  953.50   48.80
  10   2  -4  980.80   53.99
 -10   2   4 1047.10   50.89
   8  -2  -4 1217.78   65.19
  -8  -2   4 1311.27   66.89
  -8  -2   4 1194.88   72.49
   8  -2  -4 1339.27   69.29
  -8  -2   4 1343.17   64.89
   8   2  -4 1376.26   63.89
  -8   2   4 1338.47   65.79
   8   2  -4 1342.27   70.59
  -8   2   4 1460.15   62.59
  -6  -2   4 2132.39  114.59
   6  -2  -4 2046.40  108.19
   6  -2  -4 2363.36  108.69
  -6   2   4 2430.56  106.59
   6   2  -4 2154.18  114.29
   6   2  -4 2203.38  108.19
  -6   2   4 2433.16  109.29
  -6   2   4 2442.56  111.99
  -4  -2   4 1760.12   94.29
   4  -2  -4 1826.82   92.69
  -4  -2   4 1909.71   89.29
   4  -2  -4 1786.72   89.99
   4   2  -4 1875.11   95.09
  -4   2   4 1930.91   89.09
   4   2  -4 1885.31   89.19
  -4   2   4 1751.62   90.99
  -4   2   4 1974.80   89.79
  -4   2   4 1941.61   89.89
   2  -2  -4 1944.71   93.59
   2  -2  -4 1942.61   95.09
  -2  -2   4 2050.59   92.89
   2  -2  -4 1756.52   93.49
  -2   2   4 2023.40   93.79
  -2   2   4 1942.91   93.79
   2   2  -4 1888.41   96.69
   0  -2  -4 2181.88  111.39
   0  -2   4 2256.77  111.39
   0  -2  -4 2284.77  112.89
   0  -2   4 2234.88  109.59
   0  -2  -4 2221.18  112.09
   0   2   4 2501.15  113.09
   0   2  -4 2419.36  114.19
   0   2   4 2480.85  112.59
   0   2   4 2327.07  110.79
   0   2  -4 2308.67  110.19
   0   2  -4 2380.66  117.29
  -2  -2  -4 2137.69  113.29
  -2  -2  -4 2239.48  108.79
   2  -2   4 2376.66  110.89
  -2  -2  -4 2331.37  112.09
   2  -2   4 2410.16  112.09
  -2   2  -4 2277.37  112.89
   2   2   4 2524.55  110.89
  -2   2  -4 2211.38  111.69
  -2   2  -4 2269.27  112.39
   2   2   4 2351.16  113.99
  -2   2  -4 2348.97  110.89
   2   2   4 2147.39  113.89
   4  -2   4 1436.66   71.79
   4  -2   4 1335.27   70.99
  -4  -2  -4 1313.57   73.19
  -4   2  -4 1436.56   71.09
  -4   2  -4 1491.25   70.99
  -4   2  -4 1374.26   71.59
   4   2   4 1379.26   71.29
  -6  -2  -4  833.02   52.89
   6  -2   4  927.71   51.39
   6   2   4  866.11   50.19
  -6   2  -4  910.51   51.79
  -6   2  -4  991.60   51.19
  -6   2  -4 1010.30   49.50
   8  -2   4  501.05   32.20
  -8  -2  -4  376.86   32.30
  -8   2  -4  472.35   28.00
  -8   2  -4  433.56   30.80
   8   2   4  479.05   30.50
 -10  -2  -4  360.56   31.70
  10  -2   4  402.76   30.10
  10   2   4  314.97   26.10
 -10   2  -4  346.37   23.90
  12  -2   4  134.49   20.60
 -12  -2  -4  120.79   21.70
 -12   2  -4  135.79   16.60
 -12   2  -4  105.69   18.50
  12   2   4  155.28   19.40
  17  -3  -4   11.40   10.60
 -17  -3   4   40.50   23.60
  17   3  -4   33.00   10.90
  17   3  -4    6.10    7.70
 -17   3   4   18.70   11.80
  15  -3  -4   92.39   14.10
 -15  -3   4  133.39   23.30
  15   3  -4   63.29   10.00
  15   3  -4   78.79   12.50
 -15   3   4   51.99   11.60
  13  -3  -4   76.09   12.60
 -13  -3   4   51.39   16.60
 -13   3   4   80.79   11.90
  13   3  -4   75.19   12.10
  13   3  -4   50.49    8.00
  11  -3  -4  108.39   14.60
 -11  -3   4  127.19   15.50
 -11  -3   4  117.29   10.60
  11   3  -4   98.19   12.10
 -11   3   4  133.89   12.40
  11   3  -4   82.39   13.60
  -9  -3   4  242.08   15.60
  -9  -3   4  209.48   14.30
   9  -3  -4  233.88   19.20
  -9   3   4  200.78   15.30
   9   3  -4  169.78   19.10
   9   3  -4  214.28   14.80
  -7  -3   4  252.67   15.90
   7  -3  -4  258.57   19.90
  -7  -3   4  258.47   14.30
   7   3  -4  253.87   22.40
  -7   3   4  257.97   16.80
   7   3  -4  256.57   15.20
   5  -3  -4  200.28   16.80
  -5  -3   4  215.78   13.50
   5  -3  -4  200.98   12.00
  -5   3   4  213.78   19.10
  -5   3   4  207.98   14.30
  -5   3   4  213.48   12.20
   5   3  -4  219.28   19.40
   3  -3  -4  425.06   25.40
   3  -3  -4  399.76   22.10
  -3  -3   4  418.86   22.50
  -3   3   4  383.16   23.30
   3   3  -4  388.66   22.10
  -3   3   4  411.46   23.00
   3   3  -4  438.26   27.50
  -3   3   4  392.36   24.10
  -1  -3   4  313.47   19.20
   1  -3  -4  344.67   20.90
   1  -3  -4  336.27   20.70
   1  -3  -4  327.07   19.60
  -1  -3   4  314.17   17.30
   1   3  -4  325.47   18.90
   1   3  -4  354.06   23.20
  -1   3   4  344.97   20.10
   1   3  -4  337.87   17.60
  -1   3   4  320.07   19.80
  -1  -3  -4  222.88   16.90
   1  -3   4  203.58   13.00
  -1  -3  -4  203.68   13.70
   1  -3   4  220.98   14.40
  -1  -3  -4  190.78   14.90
  -1   3  -4  212.98   13.50
   1   3   4  215.68   15.30
  -1   3  -4  189.68   13.80
   1   3   4  186.28   13.10
  -1   3  -4  227.08   16.80
  -3  -3  -4  200.28   11.50
  -3  -3  -4  167.18   16.40
   3  -3   4  171.28   13.90
   3  -3   4  182.98   14.00
  -3   3  -4  163.68   13.70
  -3   3  -4  195.78   17.90
   3   3   4  187.08   14.80
   3   3   4  175.58   11.30
  -3   3  -4  201.38   15.90
  -5  -3  -4  186.68   18.60
   5  -3   4  156.48   15.80
   5   3   4  187.48   15.90
  -5   3  -4  172.58   15.50
  -5   3  -4  196.38   16.30
   7  -3   4  131.59   16.50
  -7  -3  -4  133.59   21.00
  -7   3  -4  123.79   14.50
   7   3   4  145.79   15.10
  -7   3  -4  117.49   15.30
   9  -3   4   66.19   14.50
  -9  -3  -4   68.59   14.80
  -9   3  -4   67.09   14.00
   9   3   4   65.89   10.80
 -11  -3  -4   26.00   14.90
  11  -3   4   43.30   14.70
 -11   3  -4   48.60   14.20
  11   3   4   39.30   11.80
  14  -4  -4  956.70   54.29
 -14  -4   4  955.40   56.09
 -14   4   4  832.72   50.89
  14   4  -4  865.31   51.89
  14   4  -4  846.92   48.10
  12  -4  -4 1304.37   71.09
 -12  -4   4 1384.96   68.89
  12   4  -4 1190.48   70.29
 -12   4   4 1262.27   67.59
  10  -4  -4 1658.73   90.09
 -10  -4   4 1717.13   82.99
 -10  -4   4 1632.34   80.39
  10   4  -4 1549.74   81.19
  10   4  -4 1525.75   86.99
 -10   4   4 1680.03   84.79
  -8  -4   4 2459.35  114.79
   8  -4  -4 2490.55  120.29
  -8  -4   4 2521.05  112.99
   8   4  -4 2236.58  122.29
   8   4  -4 2240.58  114.19
  -8   4   4 2287.67  115.89
  -6  -4   4 3161.78  147.59
   6  -4  -4 3124.09  152.38
  -6   4   4 3070.09  148.99
   6   4  -4 2928.91  146.89
   6   4  -4 3194.58  155.98
   6   4  -4 3114.49  144.99
  -4  -4   4 2971.00  136.99
   4  -4  -4 2844.32  140.79
   4   4  -4 2826.02  136.39
  -4   4   4 2910.11  138.79
  -4   4   4 2816.72  136.29
   4   4  -4 2882.71  134.39
   4   4  -4 2863.41  143.49
  -2  -4   4 3115.99  144.69
   2  -4  -4 3194.88  147.99
   2  -4  -4 3029.30  143.79
   2   4  -4 2987.70  142.59
   2   4  -4 3073.39  143.59
  -2   4   4 3068.69  147.09
  -2   4   4 2824.12  146.79
  -2   4   4 3083.29  145.09
   2   4  -4 3007.40  150.08
   0  -4  -4 3669.73  172.28
   0  -4   4 3723.43  168.18
   0  -4  -4 3789.22  170.78
   0  -4   4 3644.74  168.88
   0  -4  -4 3420.86  168.88
   0   4   4 3310.97  169.18
   0   4  -4 3575.14  173.88
   0   4  -4 3486.15  167.58
   0   4   4 3469.75  169.78
  -2  -4  -4 2713.13  122.59
   2  -4   4 2435.36  121.89
  -2  -4  -4 2693.63  127.39
   2  -4   4 2518.15  122.19
  -2   4  -4 2662.53  126.99
   2   4   4 2360.86  121.19
  -2   4  -4 2469.25  121.79
   2   4   4 2544.75  123.79
   4  -4   4 2494.15  115.19
  -4  -4  -4 2338.37  120.29
  -4   4  -4 2304.87  118.09
  -4   4  -4 2385.16  115.29
   4   4   4 2292.57  116.19
   6  -4   4 1411.26   72.39
  -6  -4  -4 1471.25   78.69
  -6   4  -4 1415.86   74.99
   6   4   4 1434.96   79.49
  -6   4  -4 1335.37   72.79
   8  -4   4  892.91   48.70
  -8  -4  -4  820.42   54.09
   8   4   4  810.82   48.50
 -10  -4  -4  594.64   45.80
  10  -4   4  609.84   40.30
  10   4   4  510.85   37.00
 -10   4  -4  565.24   39.10
  13  -5  -4   37.00   12.80
 -13  -5   4   48.50   11.90
  13   5  -4   45.80   14.80
  13   5  -4   55.29   10.20
 -13   5   4   43.60   11.20
 -11  -5   4   27.20    7.50
  11  -5  -4   31.30   10.80
 -11   5   4   27.60    8.40
  11   5  -4   12.30   12.60
  -9  -5   4   26.70    6.60
   9  -5  -4   14.10    8.80
   9   5  -4   29.20   13.10
  -9   5   4   46.10    8.60
   9   5  -4   34.60   10.30
  -7  -5   4   99.39   10.60
   7  -5  -4  105.89   17.70
   7   5  -4   96.39   17.40
  -7   5   4   75.99   10.70
   7   5  -4   94.09   12.10
   7   5  -4   99.19    8.40
  -5  -5   4   42.20    6.90
   5  -5  -4   27.90    8.80
   5   5  -4   36.20    4.90
  -5   5   4   33.80    7.00
   5   5  -4   51.69   11.40
   5   5  -4   42.60    9.10
  -3  -5   4   53.89    7.50
   3  -5  -4   55.79   10.30
   3   5  -4   55.69    6.20
   3   5  -4   62.99   12.00
  -3   5   4   63.29    9.50
   3   5  -4   70.79    9.00
  -3   5   4   59.59    7.90
  -3   5   4   48.80    5.90
  -1  -5   4   83.09    9.60
   1  -5  -4  102.99   13.30
   1   5  -4   93.09    7.90
  -1   5   4   82.29   10.40
   1   5  -4   82.29   13.00
  -1  -5  -4   68.99   10.30
   1  -5   4   58.79    9.00
   1  -5   4   73.69    8.60
   1   5   4   68.89    9.60
  -1   5  -4   49.60    7.10
  -3  -5  -4   46.40   10.50
  -3  -5  -4   45.60    8.90
   3  -5   4   47.20    7.60
  -3   5  -4   36.90   10.00
   3   5   4   36.10    8.40
  -3   5  -4   43.60    7.50
  -5  -5  -4   60.89   13.60
   5  -5   4   59.09    8.90
   5   5   4   41.50    7.50
  -5   5  -4   66.19   12.60
  -5   5  -4   53.99    9.80
   5   5   4   60.69   10.50
   7  -5   4   34.60    9.60
  -7  -5  -4   19.60   13.10
  -7   5  -4   29.60   10.50
  -7   5  -4   41.30   11.80
   7   5   4   24.80    9.30
  10  -6  -4  311.57   30.10
 -10   6   4  277.07   23.80
  10   6  -4  291.17   33.70
  10   6  -4  317.17   20.10
   8  -6  -4  327.97   32.10
  -8  -6   4  390.96   26.00
   8   6  -4  447.46   23.90
   8   6  -4  445.16   38.10
  -8   6   4  409.46   28.40
   6  -6  -4  541.05   39.20
  -6  -6   4  532.15   32.60
   6   6  -4  589.84   42.70
   6   6  -4  565.84   37.30
  -6   6   4  585.34   35.30
   6   6  -4  607.14   30.70
   4  -6  -4  488.85   36.00
  -4  -6   4  488.75   35.80
  -4   6   4  485.55   26.00
   4   6  -4  490.75   27.80
  -4   6   4  524.15   32.20
   4   6  -4  522.65   38.00
   4   6  -4  527.15   33.20
  -4   6   4  500.35   28.70
   2  -6  -4  484.35   36.00
  -2  -6   4  545.05   31.80
   2   6  -4  570.74   30.20
  -2   6   4  652.73   36.00
  -2   6   4  583.74   32.60
   2   6  -4  530.85   38.90
   0  -6  -4  550.24   36.80
   0  -6   4  549.95   31.70
   0   6   4  553.24   35.70
   0   6  -4  535.25   38.40
   0   6  -4  572.74   30.90
   0   6   4  611.94   33.70
   2  -6   4  502.35   29.60
  -2  -6  -4  466.75   33.50
  -2   6  -4  527.55   30.00
  -2   6  -4  501.45   36.80
   2   6   4  553.84   35.10
   2   6   4  541.15   32.60
   4  -6   4  386.66   24.20
  -4  -6  -4  344.27   30.50
  -4   6  -4  380.86   25.50
   4   6   4  428.16   27.60
  -4   6  -4  339.77   29.80
   4   6   4  377.86   27.50
   6  -6   4  236.08   19.10
  -6  -6  -4  172.48   24.40
  -6   6  -4  255.07   22.20
  -6   6  -4  257.47   26.60
   6   6   4  254.67   23.60
   5  -7  -4   51.29   15.60
  -5  -7   4   50.09    9.90
   5   7  -4   53.19    8.20
   5   7  -4   49.80   17.30
  -5   7   4   38.80   11.00
  -3  -7   4   79.89   10.90
   3  -7  -4   56.79   15.00
  -3   7   4   46.20   10.70
   3   7  -4   75.29   16.60
   3   7  -4   62.09    8.40
  -3   7   4   78.79   13.40
  -1  -7   4   73.69   10.40
   1  -7  -4   63.59   15.10
   1   7  -4   56.49    8.90
  -1   7   4   80.59   11.90
   1   7  -4   83.99   17.20
  -1   7   4   45.90   11.50
   1  -7   4   40.00   10.00
  -1  -7  -4   35.70   15.60
  -1   7  -4   26.10   21.90
  -1   7  -4   46.30    8.50
   1   7   4   51.79   11.60
  18   0  -5  156.28   16.40
  18   0  -5  186.48   20.90
 -18   0   5  179.68   23.60
  16   0  -5  342.37   21.90
 -16   0   5  376.76   31.00
  14   0  -5  321.17   18.80
 -14   0   5  286.17   24.60
  14   0  -5  313.97   24.40
 -12   0   5  896.61   50.49
  12   0  -5  949.11   48.10
  12   0  -5  945.71   52.89
 -12   0   5  933.91   46.50
  10   0  -5 1424.86   70.59
 -10   0   5 1452.95   69.19
  10   0  -5 1482.45   75.69
  10   0  -5 1339.27   69.09
 -10   0   5 1475.25   71.39
   8   0  -5 1536.05   74.39
  -8   0   5 1594.84   86.29
  -8   0   5 1528.75   74.79
  -8   0   5 1610.54   75.49
   8   0  -5 1587.54   81.09
   8   0  -5 1529.05   74.89
   6   0  -5 3071.99  152.48
   6   0  -5 3010.10  146.29
  -6   0   5 3178.88  145.69
  -6   0   5 3156.08  152.28
  -6   0   5 3119.49  146.29
  -4   0   5 1791.22   90.09
   4   0  -5 1668.13   90.39
  -4   0   5 1793.12   84.39
  -4   0   5 1803.02   84.59
   4   0  -5 1717.43   85.79
  -4   0   5 1922.81   86.29
  -2   0   5 2335.47  107.79
   2   0  -5 2100.29  105.39
  -2   0   5 2353.56  109.79
   2   0  -5 2050.69  108.99
  -2   0   5 2371.96  106.59
   2   0  -5 2099.29  109.99
   0   0  -5 1455.35   76.09
   0   0  -5 1459.75   74.59
   0   0   5 1580.24   75.99
   0   0   5 1547.95   75.59
   0   0  -5 1520.55   76.79
  -2   0  -5 1876.31   94.49
   2   0   5 1968.50   93.19
  -2   0  -5 1776.72   94.89
   2   0   5 2042.20   96.29
  -4   0  -5  942.31   48.60
  -4   0  -5  967.00   47.50
  -4   0  -5  930.91   51.39
   4   0   5  865.61   51.19
   6   0   5  667.23   39.20
  -6   0  -5  612.34   39.20
  -6   0  -5  627.94   33.40
  -6   0  -5  635.94   34.80
   8   0   5  653.83   40.60
  -8   0  -5  689.33   42.20
  -8   0  -5  597.24   33.80
  -8   0  -5  642.64   34.80
  10   0   5  210.48   22.70
 -10   0  -5  220.28   25.10
  12   0   5   76.39   16.30
 -12   0  -5  105.49   20.60
  17  -1  -5   23.40    9.40
  17  -1  -5   25.10    7.00
  17   1  -5   43.40    8.30
  17   1  -5   27.20   10.10
 -17   1   5   22.80   12.20
  15  -1  -5   87.59    9.30
  15  -1  -5  105.09   23.40
 -15  -1   5   90.79   17.40
  15   1  -5   74.89   12.90
  15   1  -5   86.29    9.80
 -15   1   5   76.19   12.90
  13  -1  -5  107.79   14.50
 -13  -1   5  116.19   10.40
 -13  -1   5  146.99   18.00
  13  -1  -5  134.39   10.10
 -13   1   5  119.79   13.80
  13   1  -5  116.39   15.20
  11  -1  -5  130.49   14.60
  11  -1  -5  119.19    8.90
 -11  -1   5  120.89    9.40
 -11  -1   5  108.89   14.20
 -11   1   5  120.59   11.70
  11   1  -5  115.89    9.40
  11   1  -5  121.89   14.90
 -11   1   5  114.99    8.50
   9  -1  -5  266.57   15.30
  -9  -1   5  243.48   14.90
   9  -1  -5  265.17   14.50
  -9  -1   5  232.18   17.50
   9  -1  -5  248.18   20.60
   9   1  -5  249.08   15.50
   9   1  -5  216.78   20.30
   9   1  -5  242.98   13.80
  -9   1   5  249.08   16.00
  -9   1   5  255.47   14.00
  -7  -1   5  468.85   24.60
   7  -1  -5  426.46   22.80
   7  -1  -5  424.26   29.00
  -7  -1   5  422.06   23.20
   7  -1  -5  439.06   23.00
  -7  -1   5  412.06   30.90
  -7   1   5  417.56   27.90
  -7   1   5  432.36   23.50
   7   1  -5  420.06   28.80
  -7   1   5  444.76   22.30
   7   1  -5  428.96   23.20
   5  -1  -5  220.08   18.20
  -5  -1   5  180.98   18.30
   5  -1  -5  200.68   13.60
  -5  -1   5  195.98   12.90
   5   1  -5  217.78   18.30
  -5   1   5  226.98   17.10
  -5   1   5  218.18   12.90
  -5   1   5  218.38   12.90
   5   1  -5  201.98   12.90
  -5   1   5  213.78   12.70
  -3  -1   5  460.85   24.50
   3  -1  -5  435.26   25.80
   3  -1  -5  427.16   28.20
   3   1  -5  415.46   23.90
  -3   1   5  431.36   26.00
  -3   1   5  453.05   23.90
  -3   1   5  423.26   24.80
   3   1  -5  470.45   29.00
  -1  -1   5  466.15   27.50
   1  -1  -5  523.95   27.80
  -1  -1   5  497.75   29.70
   1  -1  -5  471.35   32.80
   1  -1  -5  474.15   29.80
   1   1  -5  502.75   30.40
  -1   1   5  484.25   27.70
   1   1  -5  443.96   27.10
   1   1  -5  544.65   26.40
  -1   1   5  467.45   27.80
  -1   1   5  488.85   28.50
  -1  -1  -5  174.48   16.20
  -1  -1  -5  236.48   16.60
   1  -1   5  224.28   17.40
  -1  -1  -5  215.88   17.50
   1  -1   5  223.78   16.50
   1   1   5  195.38   17.00
  -1   1  -5  191.88   16.10
  -1   1  -5  241.78   15.50
   1   1   5  200.68   14.50
   1   1   5  229.18   17.10
  -1   1  -5  218.48   16.80
   3  -1   5  225.28   20.70
  -3  -1  -5  250.77   19.50
   3  -1   5  228.48   18.40
  -3  -1  -5  205.28   16.80
  -3   1  -5  268.37   17.70
  -3   1  -5  260.67   17.90
   3   1   5  260.57   19.10
  -3   1  -5  240.28   18.00
   5  -1   5  223.58   19.50
  -5  -1  -5  231.58   20.20
   5   1   5  188.08   18.00
  -5   1  -5  221.98   16.40
  -5   1  -5  219.38   18.60
  -5   1  -5  209.78   18.10
  -7  -1  -5  127.19   17.70
   7  -1   5  139.49   17.00
  -7   1  -5  107.69   12.80
  -7   1  -5  125.69   16.00
  -7   1  -5  133.19   13.80
   7   1   5  114.89   14.40
  -9  -1  -5   50.99   13.70
   9  -1   5  106.09   19.20
  -9   1  -5   63.29   13.70
   9   1   5   70.89   12.80
  -9   1  -5   53.39   10.90
  11  -1   5   61.79   15.20
 -11  -1  -5   56.79   16.50
  11   1   5   61.19   15.30
 -11   1  -5   71.19   16.20
  18  -2  -5  447.06   26.90
  18  -2  -5  382.76   32.30
  18   2  -5  453.05   32.40
 -18   2   5  436.46   36.30
  18   2  -5  400.26   27.70
 -16  -2   5  981.60   60.79
  16  -2  -5  789.82   43.20
  16  -2  -5  858.61   50.59
  16   2  -5  870.21   50.69
  16   2  -5  817.82   45.50
 -16   2   5  848.32   50.69
  14  -2  -5 1296.57   60.99
  14  -2  -5 1225.88   60.79
  14  -2  -5 1282.07   72.49
 -14  -2   5 1289.87   74.39
 -14   2   5 1219.58   66.59
  14   2  -5 1229.48   68.39
 -12  -2   5 2067.79   95.59
 -12  -2   5 1735.33  101.19
  12  -2  -5 1994.50   92.99
  12  -2  -5 1992.20   92.59
  12  -2  -5 2048.99  101.29
  12   2  -5 1910.01  100.89
  12   2  -5 1950.90   94.49
 -12   2   5 1965.20   97.59
  10  -2  -5 2981.30  143.39
  10  -2  -5 2832.32  135.69
 -10  -2   5 2925.61  141.09
 -10  -2   5 2945.01  137.39
 -10   2   5 2852.61  138.79
  10   2  -5 2904.31  135.79
 -10   2   5 2951.40  134.89
  10   2  -5 2675.83  143.29
   8  -2  -5 4531.65  218.38
  -8  -2   5 4742.73  218.88
   8  -2  -5 4888.71  225.18
  -8  -2   5 4759.82  218.28
  -8   2   5 4587.94  216.68
  -8   2   5 4450.35  219.58
   6  -2  -5 5068.99  244.38
   6  -2  -5 4987.10  239.88
  -6  -2   5 5209.28  239.08
  -6   2   5 5177.58  245.58
  -6   2   5 5135.19  239.18
  -6   2   5 5120.39  237.68
   6   2  -5 4975.70  245.98
  -4  -2   5 4635.44  208.78
   4  -2  -5 4320.07  210.18
  -4  -2   5 4133.59  213.58
   4  -2  -5 4283.27  212.78
   4   2  -5 4318.57  208.18
  -4   2   5 4536.15  208.88
   4   2  -5 4450.95  215.08
  -4   2   5 4373.86  210.68
  -4   2   5 4523.15  208.98
  -4   2   5 4739.03  208.98
  -2  -2   5 5320.47  236.38
  -2  -2   5 4917.31  239.68
   2  -2  -5 5200.18  237.88
   2  -2  -5 4916.81  238.78
   2  -2  -5 5119.09  237.08
   2   2  -5 4653.23  235.28
  -2   2   5 5134.19  237.28
  -2   2   5 5136.39  236.58
   2   2  -5 5082.99  240.88
  -2   2   5 4689.13  236.28
   0  -2  -5 4276.97  206.98
   0  -2   5 4413.86  205.98
   0  -2  -5 4389.76  207.08
   0  -2   5 4294.77  203.68
   0  -2  -5 4460.85  206.28
   0   2  -5 4370.66  208.38
   0   2   5 4344.07  206.98
   0   2  -5 4117.89  207.48
   0   2   5 4405.56  204.58
   0   2   5 4302.47  209.68
   0   2  -5 4360.56  203.98
   2  -2   5 3289.47  167.58
  -2  -2  -5 3592.54  164.68
   2  -2   5 3216.68  166.48
  -2  -2  -5 3553.84  169.58
  -2   2  -5 3458.65  166.28
   2   2   5 3506.75  164.38
   2   2   5 3715.13  168.48
  -2   2  -5 3371.26  168.28
  -2   2  -5 3667.83  168.78
   4  -2   5 2933.01  141.99
  -4  -2  -5 2915.91  143.49
   4   2   5 2848.22  141.29
  -4   2  -5 2797.12  140.19
  -4   2  -5 2937.11  140.69
  -6  -2  -5 1961.00  101.69
   6  -2   5 2112.29  100.29
  -6   2  -5 1905.81   96.89
   6   2   5 1830.02   98.49
  -6   2  -5 1906.41   98.49
   8  -2   5 1592.84   78.89
  -8  -2  -5 1334.07   79.39
  -8   2  -5 1454.65   74.09
  -8   2  -5 1455.45   77.39
   8   2   5 1343.07   76.39
  10  -2   5  853.81   50.09
 -10  -2  -5  783.42   52.39
 -10   2  -5  765.72   44.50
  10   2   5  762.62   48.30
 -10   2  -5  746.43   49.10
 -17  -3   5   24.20   25.10
  17  -3  -5   25.50   12.20
 -17   3   5   28.60   12.00
  17   3  -5   30.50    8.90
  17   3  -5   32.80   12.10
  15  -3  -5   32.30   10.90
 -15  -3   5   40.10   18.20
  15   3  -5   31.80   11.10
 -15   3   5   34.90   10.40
  15   3  -5   35.40    7.40
 -13  -3   5   72.69   15.20
  13  -3  -5   53.69   12.20
 -13  -3   5   60.29    8.50
 -13   3   5   47.90    9.40
  13   3  -5   33.90    8.00
  13   3  -5   48.40   11.70
  11  -3  -5   60.19   11.50
 -11  -3   5   64.89    8.30
 -11  -3   5   67.79    9.80
  11   3  -5   65.29   13.10
  11   3  -5   64.29    7.50
 -11   3   5   83.69   10.80
  -9  -3   5  111.19   10.00
  -9  -3   5  115.29    8.60
   9  -3  -5  119.09   14.60
   9   3  -5   97.99    7.90
  -9   3   5  106.19   10.80
   9   3  -5  107.79   15.80
   7  -3  -5  186.98   17.60
   7  -3  -5  158.58   12.30
  -7  -3   5  199.28   13.20
  -7   3   5  185.98   10.30
   7   3  -5  197.98   20.20
  -7   3   5  191.48   14.00
   5  -3  -5  121.59   14.10
  -5  -3   5  120.49   10.20
   5  -3  -5  130.59   11.00
   5   3  -5   97.99   15.10
  -5   3   5  132.59   10.10
  -5   3   5  145.09   11.50
  -3  -3   5   99.39    9.00
   3  -3  -5   99.89   11.10
  -3   3   5  108.29   11.50
  -3   3   5   98.69   10.50
  -3   3   5  110.39   10.40
   3   3  -5  106.19   13.80
   1  -3  -5  209.08   16.00
   1  -3  -5  187.98   15.40
  -1  -3   5  193.08   14.00
   1  -3  -5  203.78   15.60
  -1  -3   5  197.58   11.60
  -1   3   5  194.78   14.40
   1   3  -5  189.38   12.30
   1   3  -5  203.18   17.80
   1  -3   5  107.79    9.70
  -1  -3  -5  109.69   10.20
   1  -3   5  103.29   10.90
  -1  -3  -5  110.09   13.10
  -1   3  -5  106.89   12.80
   1   3   5   92.39    9.60
  -1   3  -5   87.09    9.70
   1   3   5  109.39   11.70
  -3  -3  -5  105.49    8.20
   3  -3   5   97.39   12.00
   3  -3   5   75.19   10.50
  -3  -3  -5   75.39   12.20
   3   3   5  106.89   12.40
  -3   3  -5   83.89   12.20
   3   3   5   91.79    8.40
  -5  -3  -5  102.99   15.80
   5  -3   5  103.39   14.30
   5   3   5   98.59   12.90
  -5   3  -5   93.99   12.60
  -5   3  -5   75.19   11.60
   7  -3   5   57.89   12.90
  -7  -3  -5   38.30   12.60
  -7   3  -5   59.59   12.10
   7   3   5   32.10   10.20
  -7   3  -5   50.89   10.40
  -9  -3  -5   48.30   14.90
  -9   3  -5   40.40   12.50
  -9   3  -5   38.90   10.80
   9   3   5   42.30   12.00
  14  -4  -5  229.58   25.40
 -14  -4   5  261.17   24.50
 -14   4   5  280.17   22.80
 -12  -4   5  418.46   26.60
 -12  -4   5  412.26   27.50
  12  -4  -5  408.16   32.90
  12   4  -5  476.05   26.70
  12   4  -5  456.65   35.40
 -12   4   5  470.95   29.60
  10  -4  -5  660.93   45.30
 -10  -4   5  650.83   37.00
 -10  -4   5  673.83   34.40
  10   4  -5  686.83   35.00
  10   4  -5  650.73   44.60
  -8  -4   5  930.81   49.20
   8  -4  -5  904.31   54.89
  -8   4   5  977.00   50.89
   8   4  -5  993.40   58.59
   6  -4  -5 1137.09   58.59
  -6  -4   5 1244.78   61.79
   6  -4  -5 1157.98   66.89
  -6   4   5 1232.28   63.29
  -6   4   5 1332.97   59.39
   6   4  -5 1268.47   70.69
   4  -4  -5 1098.79   59.89
  -4  -4   5 1020.30   55.29
   4  -4  -5 1031.70   54.09
  -4   4   5 1198.18   57.99
  -4   4   5 1082.89   55.69
   4   4  -5 1190.08   63.49
   2  -4  -5  897.41   50.59
   2  -4  -5  885.91   52.89
  -2  -4   5  969.10   50.99
   2   4  -5 1065.99   57.49
   2   4  -5 1111.69   48.70
   2   4  -5 1039.50   48.90
   0  -4  -5  832.62   50.99
   0  -4   5  906.81   46.70
   0  -4   5  916.11   48.50
   0  -4  -5  902.21   49.50
   0   4  -5 1009.20   47.30
   0   4   5  989.90   50.29
   0   4  -5  967.20   53.59
   0   4   5  947.11   48.40
  -2  -4  -5  798.42   46.20
   2  -4   5  887.71   47.80
   2  -4   5  898.01   47.00
   2   4   5  893.31   49.60
  -2   4  -5  949.90   52.29
  -2   4  -5  984.60   49.30
   2   4   5  924.01   46.00
   4  -4   5  494.95   33.00
  -4  -4  -5  481.05   36.40
   4   4   5  583.24   34.80
  -4   4  -5  587.74   33.30
  -4   4  -5  607.44   36.50
   6  -4   5  384.56   28.80
   6   4   5  354.76   28.60
  -6   4  -5  440.06   30.60
  -6   4  -5  473.55   29.70
  -8  -4  -5  258.57   30.00
   8  -4   5  306.27   28.20
  -8   4  -5  321.97   27.20
  -8   4  -5  316.97   27.00
   8   4   5  344.97   27.60
  13  -5  -5   50.99   15.10
 -13  -5   5   48.40    9.50
  13   5  -5   45.70   16.30
 -13   5   5   35.70   10.70
 -11  -5   5   29.40    7.70
  11  -5  -5   47.50   14.00
 -11  -5   5   39.20    7.10
 -11   5   5   41.60    9.60
  11   5  -5   44.90   15.00
  11   5  -5   37.10    9.90
   9  -5  -5   94.89   16.00
  -9  -5   5  112.79   12.00
   9   5  -5  102.49   13.10
   9   5  -5   93.09   18.70
  -9   5   5  104.39   13.60
   9   5  -5  110.59    8.90
  -7  -5   5   85.99   10.70
   7  -5  -5  101.49   25.30
   7   5  -5   83.09    7.10
   7   5  -5  102.79   11.60
  -7   5   5   99.69   12.40
   5  -5  -5  101.29   14.60
  -5  -5   5   94.39   10.80
  -5   5   5  109.29   12.90
  -5   5   5   83.89   10.80
   5   5  -5  105.79   12.00
  -5   5   5   89.59    7.70
   5   5  -5   88.39    7.00
   3  -5  -5  153.38   17.90
  -3  -5   5  160.58   13.80
  -3   5   5  188.98   15.30
   3   5  -5  166.38   10.70
  -3   5   5  140.79   12.10
   3   5  -5  190.08   14.10
  -3   5   5  170.58   16.40
   3   5  -5  173.78   23.40
   1  -5  -5  160.58   16.60
  -1  -5   5  166.28   13.50
  -1   5   5  150.28   16.00
   1   5  -5  148.69   18.30
   1   5  -5  139.89   11.30
  -1   5   5  171.88   15.20
   1   5  -5  148.69   13.50
   1  -5   5  101.99   12.00
  -1  -5  -5   97.19   13.20
   1  -5   5  109.09   12.40
  -1  -5  -5  114.19   15.80
   1   5   5   87.69   12.40
   1   5   5  127.19   14.20
  -1   5  -5   73.59   10.50
  -1   5  -5  114.19   15.90
  -3  -5  -5   52.39   12.00
   3  -5   5   83.09   10.70
  -3  -5  -5   81.99   10.50
   3   5   5   62.29    8.80
  -3   5  -5   81.09   14.00
  -3   5  -5   75.89   10.80
   5  -5   5   80.29   12.10
  -5  -5  -5  117.59   19.30
   5   5   5   91.39   13.60
  -5   5  -5   77.49   14.80
  -5   5  -5   92.19   13.10
   7  -5   5   42.30   11.80
  -7  -5  -5   36.30   15.90
  -7   5  -5   43.40   13.30
   7   5   5   37.10   12.10
  -7   5  -5   54.59   13.80
  10  -6  -5  622.64   46.20
 -10  -6   5  687.33   38.50
 -10   6   5  634.14   40.10
  10   6  -5  610.84   50.39
   8  -6  -5  966.20   60.89
  -8  -6   5 1092.99   53.89
   8   6  -5  951.20   48.60
  -8   6   5  930.01   55.19
   8   6  -5  995.90   64.99
   6  -6  -5 1039.30   61.09
  -6  -6   5 1058.39   53.59
   6   6  -5 1078.69   64.79
  -6   6   5 1025.90   56.39
   6   6  -5  950.90   49.20
   6   6  -5  914.91   55.49
  -4  -6   5 1095.49   54.69
   4  -6  -5 1119.69   61.59
   4   6  -5 1033.50   63.09
   4   6  -5 1052.59   60.49
  -4   6   5  989.90   51.09
  -4   6   5 1032.30   57.69
   4   6  -5  956.20   50.69
  -4   6   5 1034.20   53.69
  -2  -6   5 1091.09   53.79
   2  -6  -5 1053.69   58.59
   2   6  -5 1018.80   51.59
   2   6  -5  967.20   53.59
  -2   6   5  974.10   56.69
  -2   6   5 1040.50   54.09
   2   6  -5  937.41   60.59
   0  -6  -5 1020.30   54.59
   0   6   5  974.30   52.09
   0   6  -5  907.21   57.09
   0   6   5  905.71   54.49
   0   6  -5  889.11   48.10
   2  -6   5  746.83   43.00
  -2  -6  -5  798.72   45.10
  -2   6  -5  756.22   49.90
   2   6   5  776.52   45.20
  -2   6  -5  729.83   41.40
   4  -6   5  601.04   39.70
  -4  -6  -5  666.03   45.40
  -4   6  -5  586.54   37.80
   4   6   5  648.14   40.90
   4   6   5  661.43   36.60
  -4   6  -5  628.24   44.20
  18   0  -6  571.84   38.80
  18   0  -6  542.05   34.40
 -18   0   6  594.64   43.80
  16   0  -6 1106.59   63.29
 -16   0   6 1139.69   65.09
  16   0  -6 1103.69   56.39
 -14   0   6 1779.72   85.79
 -14   0   6 1722.13   91.19
  14   0  -6 1796.42   93.69
 -12   0   6 1845.92   91.49
  12   0  -6 1945.21   96.79
 -12   0   6 1814.12   88.19
  12   0  -6 1742.23   88.49
 -10   0   6 3626.34  171.08
  10   0  -6 3424.06  171.08
  10   0  -6 3700.63  179.18
  10   0  -6 3656.83  170.58
 -10   0   6 3764.72  172.48
   8   0  -6 4435.76  212.38
  -8   0   6 4777.72  212.28
   8   0  -6 4442.36  211.08
   8   0  -6 4433.16  219.58
   6   0  -6 4361.66  219.68
  -6   0   6 4886.31  215.08
   6   0  -6 4321.37  212.88
  -6   0   6 4488.05  211.48
  -6   0   6 4593.64  211.68
   4   0  -6 6017.60  294.47
  -4   0   6 6413.26  292.57
  -4   0   6 6586.54  293.27
  -4   0   6 6084.99  298.47
   2   0  -6 6156.38  279.67
  -2   0   6 5462.45  276.27
  -2   0   6 5936.21  275.47
  -2   0   6 5779.72  278.07
   2   0  -6 6184.68  279.87
   2   0  -6 5626.24  274.07
   0   0   6 4928.91  241.08
   0   0  -6 4884.21  239.48
   0   0   6 5059.99  240.28
   0   0  -6 5187.68  242.18
   0   0   6 5272.57  241.28
  -2   0  -6 4024.50  183.68
   2   0   6 3646.14  184.18
  -2   0  -6 3825.52  183.58
   2   0   6 3781.32  181.48
   2   0   6 3776.32  185.18
  -4   0  -6 2469.45  122.99
  -4   0  -6 2480.85  127.29
  -4   0  -6 2633.74  124.79
   4   0   6 2643.74  128.09
  -6   0  -6 1705.93   89.69
  -6   0  -6 1608.94   82.79
  -6   0  -6 1752.92   84.59
   6   0   6 1733.33   89.99
   8   0   6 1214.68   68.89
  -8   0  -6 1312.47   61.99
  -8   0  -6 1148.19   60.79
  -8   0  -6 1189.58   69.19
  10   0   6  603.14   42.60
 -10   0  -6  580.84   43.90
 -17  -1   6   51.59   17.60
  17  -1  -6   32.20    7.10
  17  -1  -6   30.90   11.20
  17   1  -6   40.50    7.70
  17   1  -6   33.90   11.30
 -17   1   6   45.30   13.80
 -15  -1   6  113.79   18.30
 -15  -1   6   67.79    9.10
  15  -1  -6   88.19    9.10
  15  -1  -6   88.19   14.40
 -15   1   6   88.79   14.10
 -13  -1   6   82.49   14.60
  13  -1  -6   81.79   13.40
 -13  -1   6   91.29    9.30
  13  -1  -6   72.79    8.40
 -13   1   6  103.39   12.90
  13   1  -6  104.09    9.90
 -13   1   6   96.89   10.80
 -11  -1   6   70.79   11.50
 -11  -1   6   72.69    8.30
  11  -1  -6   76.19    9.70
  11  -1  -6  102.89   15.00
 -11   1   6   87.49   10.20
  11   1  -6   92.99   13.80
  11   1  -6   89.79    7.60
 -11   1   6   88.69    7.70
   9  -1  -6  269.17   16.30
   9  -1  -6  267.97   22.90
  -9  -1   6  285.87   16.60
   9  -1  -6  266.77   16.00
  -9  -1   6  260.97   17.80
   9   1  -6  241.58   22.70
  -9   1   6  282.57   17.30
   9   1  -6  253.37   14.20
  -9   1   6  275.07   15.40
   7  -1  -6  232.18   22.10
  -7  -1   6  264.37   16.20
   7  -1  -6  229.68   16.00
  -7   1   6  280.97   16.30
  -7   1   6  264.27   15.60
   7   1  -6  263.27   22.10
  -7   1   6  294.47   15.80
  -5  -1   6  166.88   12.30
   5  -1  -6  169.88   17.90
  -5   1   6  172.28   11.80
  -5   1   6  174.88   11.60
  -5   1   6  148.69   15.30
  -5   1   6  178.78   12.40
   5   1  -6  183.18   17.60
   3  -1  -6  315.77   19.00
   3  -1  -6  335.97   22.00
  -3  -1   6  339.07   20.40
   3  -1  -6  306.57   24.30
  -3  -1   6  298.27   23.30
   3   1  -6  323.57   16.80
  -3   1   6  294.67   21.40
  -3   1   6  311.07   19.30
   3   1  -6  341.77   24.60
  -1  -1   6  228.78   17.90
   1  -1  -6  222.18   19.60
  -1  -1   6  194.98   16.70
   1  -1  -6  232.68   16.60
  -1  -1   6  209.28   18.10
  -1   1   6  235.08   17.50
  -1   1   6  234.48   17.60
   1   1  -6  251.17   15.20
   1   1  -6  282.67   30.00
  -1   1   6  246.38   17.80
   1  -1   6  201.28   18.50
  -1  -1  -6  171.38   15.60
  -1  -1  -6  175.18   16.90
   1   1   6  191.98   16.60
  -1   1  -6  186.28   15.10
   1   1   6  172.48   14.10
   3  -1   6  134.99   15.20
   3  -1   6  130.79   19.20
  -3  -1  -6  136.49   14.80
  -3  -1  -6  117.49   14.00
  -3   1  -6  118.69   13.60
  -3   1  -6  122.69   14.10
   3   1   6  155.18   15.70
  -5  -1  -6  178.58   18.80
   5  -1   6  167.08   17.80
   5   1   6  161.28   17.70
  -5   1  -6  167.18   18.30
  -5   1  -6  184.18   16.30
  -7  -1  -6   39.80   11.60
   7  -1   6   59.59   13.10
   7   1   6   46.40   11.20
  -7   1  -6   88.09   14.30
  -7   1  -6   63.99   10.60
  -7   1  -6   66.29   11.00
   9  -1   6   33.00   12.80
  -9  -1  -6   33.70   12.90
  -9   1  -6   48.70   10.70
  -9   1  -6   47.50   12.30
   9   1   6   54.99   13.00
  -9   1  -6   53.49   14.10
  16  -2  -6  248.18   25.20
  16  -2  -6  293.07   17.90
 -16  -2   6  326.47   36.00
  16   2  -6  269.07   27.40
 -16   2   6  318.47   26.00
  14  -2  -6  422.96   23.70
 -14  -2   6  330.57   34.60
  14  -2  -6  401.26   22.50
  14  -2  -6  449.46   32.20
  14   2  -6  483.85   32.60
 -14   2   6  456.75   29.10
 -12  -2   6  491.75   35.50
  12  -2  -6  502.15   28.70
  12  -2  -6  573.14   37.00
 -12  -2   6  544.25   30.20
  12   2  -6  543.05   28.30
 -12   2   6  599.24   32.60
  12   2  -6  526.15   37.10
 -12   2   6  560.84   27.60
 -10  -2   6 1295.57   61.49
  10  -2  -6 1152.18   59.49
  10  -2  -6 1243.78   67.39
 -10  -2   6 1219.88   60.29
  10   2  -6 1166.08   57.19
 -10   2   6 1217.18   61.39
 -10   2   6 1226.08   57.79
  10   2  -6 1108.59   67.19
   8  -2  -6 1195.88   67.69
   8  -2  -6 1135.99   61.39
  -8  -2   6 1140.79   60.69
   8   2  -6 1267.87   69.19
  -8   2   6 1331.77   61.99
  -8   2   6 1276.67   59.19
   6  -2  -6 1481.15   79.19
  -6  -2   6 1501.05   72.59
   6  -2  -6 1365.26   73.69
  -6   2   6 1554.94   73.09
  -6   2   6 1547.55   71.89
   6   2  -6 1419.86   79.49
  -6   2   6 1424.76   72.59
  -4  -2   6 2218.98  107.79
   4  -2  -6 2098.59  112.79
   4  -2  -6 2073.19  111.99
  -4   2   6 2136.59  109.29
   4   2  -6 2455.75  115.19
  -4   2   6 2260.67  108.19
  -4   2   6 2248.48  107.59
  -4   2   6 2298.37  108.09
   2  -2  -6 1422.56   79.39
   2  -2  -6 1572.94   81.49
  -2  -2   6 1694.43   78.59
   2  -2  -6 1569.04   78.29
  -2   2   6 1663.73   79.19
   2   2  -6 1452.25   81.89
   0  -2   6 1338.97   68.79
   0  -2  -6 1364.66   71.59
   0  -2   6 1298.17   70.79
   0  -2  -6 1351.56   71.49
   0   2  -6 1488.85   74.19
   0   2   6 1439.76   69.59
   0   2   6 1389.26   71.79
   0   2  -6 1424.36   68.79
  -2  -2  -6 1300.17   66.29
  -2  -2  -6 1301.27   70.39
   2  -2   6 1421.96   70.39
   2  -2   6 1217.48   71.79
  -2   2  -6 1279.77   69.89
  -2   2  -6 1337.17   67.79
   2   2   6 1313.67   69.79
   2   2   6 1433.36   65.69
   4  -2   6  447.66   31.60
  -4  -2  -6  448.66   32.00
  -4   2  -6  486.25   30.40
   4   2   6  491.55   31.80
  -4   2  -6  478.45   30.60
   6  -2   6  567.54   36.60
  -6   2  -6  525.05   33.40
  -6   2  -6  555.14   34.80
   6   2   6  434.96   33.70
  -8  -2  -6  295.97   28.50
   8  -2   6  341.07   29.20
  -8   2  -6  331.17   25.20
   8   2   6  273.17   26.30
  -8   2  -6  295.87   27.80
  10  -2   6  121.79   19.70
 -10  -2  -6  142.49   22.00
  10   2   6  147.39   19.50
 -10   2  -6  164.58   22.30
 -10   2  -6  180.88   21.30
 -15  -3   6   48.10    8.90
 -15  -3   6   30.50   15.30
  15  -3  -6   42.90   12.80
  15   3  -6   60.39   14.90
 -15   3   6   54.69   12.20
 -13  -3   6   73.59    9.80
  13  -3  -6   74.29   14.50
 -13  -3   6  117.29   14.60
 -13   3   6   83.79   12.40
  13   3  -6   78.89   16.50
 -11  -3   6  110.19   11.00
 -11  -3   6  105.49   10.20
 -11   3   6   97.99   12.50
  11   3  -6  106.49   16.90
   9  -3  -6  123.49   16.70
  -9  -3   6   92.09    9.80
   9  -3  -6   85.19   10.40
  -9   3   6   84.49   10.60
  -9   3   6   93.99    6.70
   9   3  -6  142.19   18.70
  -7  -3   6  286.77   18.10
   7  -3  -6  265.57   19.60
   7  -3  -6  276.77   23.80
  -7   3   6  272.37   16.00
   7   3  -6  296.97   26.30
  -7   3   6  292.77   19.40
   5  -3  -6  127.79   16.10
  -5  -3   6  112.99   10.60
   5  -3  -6  121.99   13.80
   5   3  -6  110.19   17.30
  -5   3   6  127.29   11.40
  -5   3   6  111.19   11.30
  -3  -3   6  144.09   13.00
   3  -3  -6  150.68   16.00
   3  -3  -6  172.28   16.10
  -3   3   6  147.19   17.10
  -3   3   6  174.68   14.70
   3   3  -6  200.78   19.60
   1  -3  -6  345.07   22.90
   1  -3  -6  320.07   22.20
  -1  -3   6  317.47   21.00
  -1  -3   6  315.87   17.50
   1   3  -6  323.07   25.20
   1   3  -6  306.87   18.20
  -1   3   6  347.87   22.50
  -1   3   6  282.77   20.60
   1  -3   6   77.89   10.60
  -1  -3  -6   90.69   10.80
  -1  -3  -6   88.79   13.10
   1  -3   6   66.69   10.10
  -1   3  -6   92.39   10.30
   1   3   6  109.69   13.20
  -1   3  -6   88.59   12.80
   1   3   6   92.49   10.40
   3  -3   6  191.38   21.70
  -3  -3  -6  204.68   20.30
   3  -3   6  190.68   18.70
   3   3   6  226.38   19.10
  -3   3  -6  184.88   16.90
  -3   3  -6  187.08   19.00
  -5  -3  -6  125.29   17.70
   5  -3   6  165.48   19.10
  -5   3  -6  124.99   16.50
  -5   3  -6  123.89   16.60
   5   3   6  148.09   17.50
  -7  -3  -6   69.19   15.30
   7  -3   6   56.99   14.50
  -7   3  -6   74.69   13.80
   7   3   6   59.29   12.80
  -7   3  -6   61.99   13.40
  -9  -3  -6   45.60   14.80
   9  -3   6   33.70   15.70
  -9   3  -6   30.70   12.70
   9   3   6   28.30   12.60
  -9   3  -6   18.50   12.80
 -14  -4   6  748.93   43.30
 -14  -4   6  857.11   45.50
  14  -4  -6  843.62   52.49
  14   4  -6  697.83   50.89
 -14   4   6  735.13   46.20
 -12  -4   6  988.20   47.80
  12  -4  -6 1022.70   59.59
 -12  -4   6  945.61   50.89
 -12   4   6  956.00   53.29
  12   4  -6  928.61   59.99
  12   4  -6  906.91   47.10
 -10  -4   6 1539.75   76.69
  10  -4  -6 1552.74   84.79
 -10   4   6 1496.65   78.49
   8  -4  -6 2162.98  111.09
   8   4  -6 2056.89  112.99
  -8   4   6 2112.79  105.09
   6  -4  -6 2032.50  104.09
   6  -4  -6 1935.31   95.49
  -6  -4   6 2086.39   97.59
  -6   4   6 1971.70   99.09
   6   4  -6 2035.70  106.99
  -6   4   6 1860.91   95.19
  -4  -4   6 2723.73  132.09
   4  -4  -6 2469.25  131.39
   4  -4  -6 2853.61  137.19
  -4   4   6 2866.11  134.49
  -4   4   6 2718.33  132.09
   4   4  -6 2801.12  140.39
  -2  -4   6 2510.85  119.89
   2  -4  -6 2524.85  122.59
  -2   4   6 2413.36  120.49
   2   4  -6 2450.95  126.09
  -2   4   6 2403.06  122.39
   0  -4  -6 2221.38  108.79
   0  -4   6 2221.18  105.79
   0  -4  -6 2181.78  109.29
   0  -4   6 2175.48  102.49
   0   4  -6 2057.19  110.19
   0   4   6 2153.88  106.69
   0   4   6 1996.70  103.99
   0   4  -6 2092.69  102.89
  -2  -4  -6 1610.14   84.79
  -2  -4  -6 1643.94   77.99
   2  -4   6 1574.04   80.99
   2  -4   6 1494.35   78.59
   2   4   6 1541.65   77.19
  -2   4  -6 1482.15   81.39
   2   4   6 1697.03   82.29
   4  -4   6 1152.98   61.29
  -4  -4  -6 1156.28   64.89
   4   4   6 1079.29   61.19
  -4   4  -6 1084.09   62.49
  -4   4  -6 1061.79   58.89
  -6  -4  -6  871.31   54.09
   6  -4   6  755.82   49.80
   6   4   6  848.32   50.19
  -6   4  -6  865.21   50.79
  -6   4  -6  783.82   48.20
 -13  -5   6   20.20    6.80
  13  -5  -6    8.80   13.20
 -13  -5   6   14.80    7.90
 -13   5   6   11.50    9.50
  13   5  -6   15.60   15.40
 -11  -5   6   26.00    7.70
  11  -5  -6   12.10   12.40
  11   5  -6   45.30   15.90
 -11   5   6   26.60    8.90
   9  -5  -6   57.29   15.00
  -9  -5   6   73.49   10.00
  -9   5   6   68.19   11.60
   9   5  -6   73.79   18.40
  -7  -5   6   47.50    8.60
   7  -5  -6   38.20   12.40
   7   5  -6   30.40   13.00
  -7   5   6   36.60    8.40
   5  -5  -6   49.99   12.10
  -5  -5   6   31.80    7.60
  -5   5   6   51.79    8.20
  -5   5   6   64.99   11.00
   5   5  -6   44.40   13.50
   3  -5  -6   53.49   11.70
  -3   5   6   57.59   10.10
  -3   5   6   47.90   10.40
   3   5  -6   53.19   12.80
  -1  -5   6   29.10    9.00
   1  -5  -6   23.10    9.20
   1   5  -6   35.30   10.90
  -1   5   6   42.60   10.10
   1   5  -6   40.40    7.00
  -1   5   6   42.80   10.40
   1   5  -6   38.10    7.00
  -1  -5  -6   28.60   10.40
   1  -5   6   22.50    9.00
  -1  -5  -6   33.20    8.90
  -1   5  -6   29.50   10.80
  -1   5  -6   35.30   11.00
   1   5   6   18.30    8.80
   1   5   6   38.30   11.00
   3  -5   6   43.00   10.40
  -3  -5  -6   40.30   11.80
  -3  -5  -6   31.50    8.20
  -3   5  -6   22.40   11.50
  -3   5  -6   31.50    9.50
   3   5   6   43.30   11.70
  -5  -5  -6   39.50   14.40
   5  -5   6   22.30   11.30
  -5   5  -6   27.50   12.30
   5   5   6   18.20   11.40
  -5   5  -6    9.80   11.00
   8  -6  -6  311.87   33.20
  -8  -6   6  292.27   23.90
  -8   6   6  397.46   28.10
   8   6  -6  423.96   38.40
  -6  -6   6  425.16   27.40
   6  -6  -6  367.66   34.20
  -6   6   6  438.16   30.50
   6   6  -6  421.56   38.00
   4  -6  -6  434.16   35.40
  -4  -6   6  403.06   28.40
  -4   6   6  495.35   29.80
  -4   6   6  496.75   33.00
   4   6  -6  484.85   39.00
   2  -6  -6  450.05   34.00
  -2  -6   6  449.76   29.40
   2   6  -6  452.75   26.00
  -2   6   6  479.05   31.40
   2   6  -6  489.05   37.90
  -2   6   6  457.95   33.30
   0  -6   6  372.26   25.60
   0  -6  -6  367.16   28.80
   0   6   6  373.26   30.60
   0   6  -6  422.56   34.00
   0   6  -6  343.57   23.80
   0   6   6  349.47   29.70
   2  -6   6  309.47   23.80
  -2  -6  -6  285.17   24.40
  -2   6  -6  290.87   30.60
  -2   6  -6  322.57   23.50
   2   6   6  264.47   26.70
 -18   0   7  170.98   25.10
  18   0  -7  201.18   24.40
  18   0  -7  145.19   17.50
 -16   0   7  232.38   16.90
 -16   0   7  236.78   25.60
  16   0  -7  230.38   24.70
 -14   0   7  428.16   25.40
 -14   0   7  471.85   31.30
  14   0  -7  464.45   34.90
 -12   0   7  783.62   39.90
 -12   0   7  781.82   43.00
  12   0  -7  796.82   49.40
  12   0  -7  737.23   39.10
  10   0  -7 1070.19   59.89
 -10   0   7 1056.59   51.39
 -10   0   7  971.30   50.49
  10   0  -7  960.30   49.40
  -8   0   7  879.91   45.50
  -8   0   7  920.71   46.50
   8   0  -7  925.81   54.69
  -8   0   7  928.61   45.10
  -6   0   7 1398.96   65.79
  -6   0   7 1393.36   67.79
   6   0  -7 1176.68   73.29
  -6   0   7 1403.66   65.49
  -4   0   7 1188.98   64.39
  -4   0   7 1310.97   63.19
   4   0  -7 1290.07   69.89
  -4   0   7 1260.37   61.89
  -2   0   7 1571.24   75.49
  -2   0   7 1574.44   76.89
   2   0  -7 1365.86   73.29
   2   0  -7 1472.45   78.69
  -2   0   7 1479.35   77.39
   0   0   7 1299.27   64.59
   0   0   7 1205.08   62.79
   0   0   7 1148.29   63.79
   0   0  -7 1155.78   64.49
  -2   0  -7  941.21   50.09
  -2   0  -7  786.02   48.50
   2   0   7  955.80   50.99
  -4   0  -7  542.55   36.00
  -4   0  -7  649.74   36.30
  -4   0  -7  617.74   38.10
   6   0   7  430.76   30.20
  -6   0  -7  397.26   25.10
  -6   0  -7  308.37   23.20
   8   0   7  194.88   23.70
  -8   0  -7  192.28   17.80
  -8   0  -7  195.08   24.60
  17  -1  -7   38.50    7.40
  17  -1  -7   18.80   12.10
 -17  -1   7   51.89   19.00
 -17   1   7   40.50   13.80
  17   1  -7   22.90   12.80
  15  -1  -7   95.79   15.70
 -15  -1   7  102.69   18.50
 -15  -1   7   92.29   10.90
 -15   1   7   96.39   14.70
 -15   1   7   83.99    9.30
  15   1  -7   73.39   15.70
 -13  -1   7   76.09    9.10
 -13  -1   7   78.69   14.10
  13  -1  -7   62.89   15.60
 -13   1   7   99.39   12.90
  13   1  -7   80.69   16.80
 -13   1   7   80.39    8.10
  13   1  -7   77.59    8.60
 -11  -1   7  107.79   10.20
  11  -1  -7   95.39   10.50
 -11  -1   7  103.09   14.00
  11  -1  -7  116.39   17.60
  11   1  -7  102.49    7.90
  11   1  -7   89.49   15.30
 -11   1   7  104.39   11.50
 -11   1   7  111.49    9.00
  -9  -1   7  199.28   14.40
  -9  -1   7  203.38   11.40
  -9  -1   7  193.68   13.90
   9  -1  -7  203.28   14.50
   9  -1  -7  212.48   23.00
   9   1  -7  211.08   21.60
  -9   1   7  179.68   12.90
  -9   1   7  210.68   13.80
  -9   1   7  198.28   16.10
   7  -1  -7  172.88   20.00
  -7  -1   7  202.58   13.70
   7  -1  -7  167.68   14.40
  -7   1   7  155.38   12.60
  -7   1   7  172.98   12.80
  -7   1   7  185.28   13.00
   7   1  -7  198.88   19.80
   5  -1  -7  196.18   20.90
  -5   1   7  185.68   15.80
   5   1  -7  228.28   21.00
  -5   1   7  199.48   14.00
  -5   1   7  214.58   15.50
   3  -1  -7  154.58   18.60
  -3  -1   7  199.48   15.30
   3  -1  -7  165.18   13.30
  -3  -1   7  168.28   14.90
  -3   1   7  195.88   15.30
  -3   1   7  169.08   15.50
  -3   1   7  193.68   17.60
   3   1  -7  209.88   19.50
   3   1  -7  195.68   11.70
   1  -1  -7  249.38   22.60
   1  -1  -7  267.57   18.70
  -1  -1   7  240.08   19.50
  -1  -1   7  251.87   20.90
   1   1  -7  247.38   21.50
  -1   1   7  248.28   19.40
   1   1  -7  236.88   16.60
  -1   1   7  270.87   23.00
  -1   1   7  242.68   19.40
   1  -1   7  147.89   19.20
  -1  -1  -7  142.39   16.90
  -1  -1  -7  150.48   14.70
   1  -1   7   92.69   13.50
   1   1   7  126.89   15.10
   1   1   7  117.59   12.90
  -1   1  -7  131.39   13.30
  -1   1  -7  146.39   16.40
  -3  -1  -7  123.19   15.90
   3  -1   7  107.89   15.50
  -3  -1  -7  156.38   16.10
  -3   1  -7  129.29   16.40
   3   1   7  174.18   17.60
  -3   1  -7  157.98   16.50
   5  -1   7  111.29   15.50
  -5  -1  -7  119.29   11.10
  -5  -1  -7  104.89   17.40
  -5   1  -7  128.39   16.90
   5   1   7   99.99   15.20
  -5   1  -7  141.99   18.00
   7  -1   7   68.89   14.10
  -7  -1  -7   65.69   14.70
  -7   1  -7   52.39   12.00
   7   1   7   44.90   13.30
  -7   1  -7   56.69   14.20
   9  -1   7   37.20   14.20
  -9  -1  -7   40.10   15.60
   9   1   7   42.30   14.40
  -9   1  -7   57.39   13.50
  -9   1  -7   54.69   16.60
  16  -2  -7  749.33   49.10
 -16  -2   7  827.82   54.29
 -16  -2   7  730.13   41.20
 -16   2   7  750.82   46.30
  16   2  -7  704.23   48.70
  14  -2  -7 1293.97   70.39
 -14  -2   7 1194.88   61.49
  14  -2  -7 1261.67   65.99
 -14  -2   7 1165.68   68.19
  14   2  -7 1182.08   69.69
  14   2  -7 1159.18   58.79
 -14   2   7 1151.78   58.49
 -14   2   7 1250.17   64.89
 -12  -2   7 1654.53   83.69
 -12  -2   7 1852.01   86.59
  12  -2  -7 1774.92   93.69
  12  -2  -7 1637.24   85.09
  12   2  -7 1569.04   80.19
  12   2  -7 1723.43   93.39
 -12   2   7 1717.43   85.79
 -12   2   7 1690.23   81.09
  10  -2  -7 2426.86  120.19
  10  -2  -7 2327.07  115.59
 -10  -2   7 2296.77  110.79
 -10   2   7 2215.08  108.39
  10   2  -7 2199.88  119.39
 -10   2   7 2267.57  111.69
   8  -2  -7 2855.01  146.19
   8  -2  -7 2939.71  139.19
  -8  -2   7 2815.22  137.49
  -8   2   7 2831.02  137.89
  -8   2   7 2870.81  135.99
   8   2  -7 2882.41  146.19
   6  -2  -7 2600.84  134.49
  -6  -2   7 2675.73  126.99
   6  -2  -7 2802.02  129.09
   6   2  -7 2598.24  134.39
  -6   2   7 2585.54  126.89
  -6   2   7 2498.55  128.69
  -4  -2   7 3088.69  147.79
   4  -2  -7 2986.90  153.68
  -4   2   7 3133.09  147.69
  -4   2   7 3043.30  147.99
   4   2  -7 3041.70  153.78
  -2  -2   7 3378.56  165.78
   2  -2  -7 3445.26  165.58
   2  -2  -7 3289.97  173.88
  -2   2   7 3536.75  165.98
   2   2  -7 3614.64  170.88
  -2   2   7 3315.87  165.28
   0  -2   7 2625.54  133.79
   0  -2   7 2467.55  131.29
   0  -2  -7 2870.51  134.49
   0  -2  -7 2706.93  134.19
   0   2   7 2804.12  133.49
   0   2   7 2815.22  134.19
   0   2  -7 2640.44  136.19
   0   2  -7 2773.72  130.49
  -2  -2  -7 1998.20  101.69
   2  -2   7 1952.80  101.49
  -2  -2  -7 1902.41   97.59
   2   2   7 1915.11   95.99
   2   2   7 2072.19  101.99
  -2   2  -7 2103.09  102.99
  -2   2  -7 1966.90   98.79
  -4  -2  -7 1707.83  102.59
   4  -2   7 1740.63   94.09
   4   2   7 1648.83   88.49
  -4   2  -7 1666.13   88.19
  -4   2  -7 1673.03   86.99
   6  -2   7 1157.18   61.59
  -6  -2  -7 1006.00   60.29
  -6   2  -7  993.50   57.79
   6   2   7  962.00   58.89
  -6   2  -7  998.20   58.59
   8  -2   7  713.13   44.90
  -8  -2  -7  556.34   43.00
  -8   2  -7  524.65   41.70
   8   2   7  575.44   41.50
  -8   2  -7  626.84   39.70
  15  -3  -7   18.70   12.80
 -15  -3   7   44.40    8.80
  15   3  -7   45.60   14.60
 -15   3   7   40.70   11.20
 -13  -3   7   82.39    9.30
 -13  -3   7   75.29    9.90
  13  -3  -7   59.49   15.30
 -13   3   7   69.39   11.20
  13   3  -7   49.40   15.10
 -11  -3   7   49.70    8.10
  11  -3  -7   65.39   14.10
  11  -3  -7   50.49   11.20
  11   3  -7   21.40   13.20
 -11   3   7   50.39    5.20
 -11   3   7   55.69    9.20
   9  -3  -7  126.29   19.00
  -9  -3   7  121.59   11.90
   9  -3  -7  110.89   14.00
  -9   3   7  112.59    8.90
  -9   3   7  110.49   12.70
   9   3  -7  124.49   18.80
   7  -3  -7  116.39   18.20
  -7  -3   7  109.29   11.20
   7   3  -7  142.89   19.60
  -7   3   7  118.79   12.50
  -7   3   7   93.89    9.80
  -5  -3   7   28.20    6.90
   5  -3  -7   46.10   11.30
   5  -3  -7   51.29   11.20
   5   3  -7   39.60   11.40
  -5   3   7   52.69    8.70
  -5   3   7   50.79    8.50
   3  -3  -7  189.78   20.10
  -3  -3   7  208.38   16.40
   3   3  -7  202.78   21.70
  -3   3   7  183.18   17.00
  -3   3   7  206.48   17.40
   1  -3  -7  128.49   14.10
  -1  -3   7   90.29    9.10
  -1  -3   7  103.89   13.00
  -1   3   7   95.99   12.80
   1   3  -7  126.29   17.30
  -1   3   7  101.39   11.80
   1   3  -7   95.49    9.60
  -1  -3  -7   68.99    9.70
  -1  -3  -7   67.79   11.60
   1  -3   7   54.89   11.10
   1  -3   7   60.09   10.90
   1   3   7   46.30    9.00
   1   3   7   65.09   11.30
  -1   3  -7   67.29   13.10
   3  -3   7   73.79   15.20
  -3  -3  -7   58.39   12.50
  -3   3  -7   74.39   11.20
  -3   3  -7   52.59   12.20
   3   3   7   60.59   12.60
   5  -3   7   56.69   15.20
  -5  -3  -7   60.19   14.10
   5   3   7   64.39   13.80
  -5   3  -7   63.19   12.20
   7  -3   7   34.30   15.70
  -7  -3  -7   24.10   13.50
  -7   3  -7   42.90   12.70
   7   3   7   30.50   12.80
  -7   3  -7   29.20   13.90
  14  -4  -7  217.88   28.30
 -14  -4   7  198.08   18.90
 -14   4   7  250.27   23.10
  14   4  -7  221.58   30.60
 -12  -4   7  394.96   26.30
  12  -4  -7  412.66   35.80
  12   4  -7  395.26   37.60
 -12   4   7  424.26   29.10
  10  -4  -7  492.85   38.90
 -10  -4   7  480.85   30.10
  10   4  -7  540.25   40.40
 -10   4   7  496.75   31.90
  -8  -4   7  509.45   32.90
   8   4  -7  614.74   44.20
  -8   4   7  581.74   29.80
  -8   4   7  620.54   36.10
   6  -4  -7  519.85   39.70
  -6  -4   7  597.74   33.60
   6  -4  -7  547.85   34.00
   6   4  -7  558.84   42.10
  -6   4   7  636.04   32.70
   4  -4  -7  648.44   42.80
   4   4  -7  632.64   44.80
  -4   4   7  695.93   38.00
   2  -4  -7  633.44   43.60
  -2   4   7  806.92   45.80
  -2   4   7  823.22   43.60
   2   4  -7  732.13   48.10
   0  -4   7  517.85   37.30
   0  -4  -7  553.74   33.20
   0  -4  -7  545.65   36.10
   0  -4   7  507.95   29.90
   0   4   7  505.45   32.30
   0   4  -7  602.64   39.40
   0   4  -7  579.14   30.70
   0   4   7  556.14   35.00
   2  -4   7  507.55   35.90
  -2  -4  -7  423.56   27.10
   2  -4   7  501.95   33.00
  -2  -4  -7  406.16   33.50
   2   4   7  465.05   32.90
  -2   4  -7  476.75   29.50
   2   4   7  505.65   28.00
  -2   4  -7  458.95   34.70
   4  -4   7  291.07   27.30
  -4  -4  -7  241.38   27.50
  -4   4  -7  333.47   25.00
  -4   4  -7  312.07   28.50
   4   4   7  257.27   25.70
  -6  -4  -7  212.48   28.80
   6  -4   7  275.47   30.10
  -6   4  -7  258.57   28.30
  -6   4  -7  257.87   31.60
  11  -5  -7   34.20   16.50
 -11  -5   7   33.20    9.10
  11   5  -7   52.79   17.20
 -11   5   7   71.09   12.90
  -9  -5   7   52.79   10.20
   9  -5  -7   68.09   17.20
   9   5  -7   41.40   16.60
  -9   5   7   70.39   11.70
   7  -5  -7   83.29   17.10
   7  -5  -7   56.49    8.10
  -7  -5   7   60.99    9.50
  -7   5   7   67.59   12.40
   7   5  -7   63.29   17.20
  -7   5   7   68.89    8.40
  -5  -5   7   89.59   11.60
   5  -5  -7   63.39   16.20
  -5   5   7   58.89   12.10
  -5   5   7   78.39   10.60
   5   5  -7   92.19   18.00
   3  -5  -7   55.89   12.60
  -3  -5   7   49.60   10.00
  -3   5   7   73.99   11.40
   3   5  -7   43.30   14.30
  -3   5   7   59.89   11.90
  -1  -5   7   56.79   10.90
   1  -5  -7   63.99   12.10
  -1   5   7   54.29   12.60
   1   5  -7   61.09   15.10
  -1   5   7   66.69   12.20
   1  -5   7   42.00   11.00
  -1  -5  -7   59.69   13.10
  -1  -5  -7   48.00   10.80
  -1   5  -7   70.29   16.30
   1   5   7   75.79   14.00
   3  -5   7   48.50   13.20
  -3  -5  -7   34.60   14.00
  -3   5  -7   69.09   12.40
   3   5   7   43.30   13.30
  -3   5  -7   56.49   14.80
   6  -6  -7  584.64   45.10
  -6  -6   7  630.74   36.90
  -6   6   7  542.15   33.50
  -6   6   7  648.74   40.70
   6   6  -7  571.84   48.00
   4  -6  -7  710.33   47.00
  -4  -6   7  692.33   41.00
   4   6  -7  656.73   50.49
  -4   6   7  676.23   44.50
  -4   6   7  685.53   40.40
  -2  -6   7  672.43   41.10
   2  -6  -7  700.83   45.70
   2   6  -7  789.32   56.09
  -2   6   7  673.53   47.70
  -2   6   7  640.84   41.80
  16   0  -8  737.53   49.60
 -16   0   8  694.73   46.40
 -16   0   8  692.63   38.30
  14   0  -8 1234.88   70.69
 -14   0   8 1087.39   58.29
 -14   0   8 1182.38   62.99
 -12   0   8 1636.64   81.79
  12   0  -8 1712.13   92.89
  10   0  -8 2219.38  115.89
 -10   0   8 2195.38  105.99
 -10   0   8 2224.78  105.69
 -10   0   8 2117.99  104.29
  -8   0   8 2643.54  126.99
  -8   0   8 2701.33  129.19
   8   0  -8 2629.14  137.79
  -8   0   8 2725.73  127.39
  -6   0   8 2900.51  141.29
   6   0  -8 3051.09  151.38
  -6   0   8 2932.21  140.59
  -6   0   8 3001.60  143.79
  -4   0   8 2660.33  130.39
  -4   0   8 2628.44  132.29
   4   0  -8 2815.32  137.69
  -2   0   8 2624.34  131.89
   2   0  -8 2631.14  129.99
  -2   0   8 2592.94  133.19
   2   0  -8 2952.70  137.09
   0   0   8 2081.89  107.99
   0   0  -8 2284.47  109.29
   0   0  -8 2029.50  105.29
  -2   0  -8 1196.88   67.19
   2   0   8 1269.47   69.39
  -2   0  -8 1356.86   68.69
  -4   0  -8 1691.43   83.39
  -4   0  -8 1490.25   81.59
  -4   0  -8 1424.06   77.79
   4   0   8 1585.24   82.99
  -6   0  -8  850.91   45.10
   6   0   8  763.22   49.80
  -6   0  -8  746.83   49.70
  17  -1  -8   26.90   14.60
 -17  -1   8   30.10   18.20
 -17  -1   8   27.00    8.40
 -17   1   8   40.90   13.90
  17   1  -8   22.10   14.50
  15  -1  -8   53.89   14.50
 -15  -1   8   81.69   16.70
 -15  -1   8   51.89    8.80
  15   1  -8   87.29   17.00
 -15   1   8   69.89    8.40
 -15   1   8   51.49   12.10
 -13  -1   8   63.59   13.80
  13  -1  -8   53.89   14.70
 -13  -1   8   84.29   10.30
 -13   1   8   85.89    8.90
  13   1  -8   61.49   15.60
  13   1  -8   65.99    8.80
 -13   1   8   99.59   12.40
 -11  -1   8  104.79    8.60
 -11  -1   8  107.19   11.30
 -11  -1   8  143.29   15.10
 -11   1   8  114.19   10.10
 -11   1   8  123.29   12.70
  -9  -1   8  131.49   11.80
   9  -1  -8  140.59   20.40
  -9   1   8  106.99   10.90
  -9   1   8  125.99   11.50
   9   1  -8  135.89   19.40
  -9   1   8  128.09   11.90
  -7  -1   8  172.58   14.90
   7  -1  -8  172.58   23.40
  -7   1   8  175.88   14.00
  -7   1   8  180.28   14.80
  -7   1   8  203.38   16.10
   7   1  -8  228.28   22.30
  -5  -1   8  102.69   12.10
   5  -1  -8   94.29   16.90
  -5   1   8   88.09   11.70
  -5   1   8  104.19   10.50
  -5   1   8   80.89   10.90
   5   1  -8  113.39   16.40
  -3  -1   8  179.68   17.20
  -3  -1   8  163.88   15.90
   3  -1  -8  160.98   21.00
   3  -1  -8  169.98   14.10
   3   1  -8  165.08   19.20
  -3   1   8  134.89   15.30
   3   1  -8  158.68   11.50
   1  -1  -8  157.58   15.50
  -1  -1   8  173.08   20.80
  -1  -1   8  144.19   16.50
   1  -1  -8  159.28   20.00
  -1   1   8  162.78   16.40
   1   1  -8  147.09   18.30
   1   1  -8  147.19   13.00
   1  -1   8   59.89   18.70
  -1  -1  -8   84.79   12.40
  -1   1  -8   95.39   12.00
   1   1   8   66.79   10.30
  -1   1  -8   73.39   13.30
  -3  -1  -8  121.39   15.80
   3  -1   8   82.39   15.40
  -3  -1  -8  109.59   14.40
  -3  -1  -8  102.59   13.50
  -3   1  -8   95.49   13.60
   3   1   8   84.09   14.10
  -3   1  -8   88.99   14.60
  -5  -1  -8   79.79    9.60
  -5  -1  -8   61.89   14.00
   5  -1   8   80.49   14.50
   5   1   8   84.59   15.40
  -5   1  -8   69.19   14.70
  -5   1  -8   87.79   14.70
   7  -1   8   32.70   14.20
  -7  -1  -8   36.40   13.70
   7   1   8   53.59   14.70
  -7   1  -8   22.40   11.90
  -7   1  -8   29.70   13.90
 -16  -2   8  115.59   14.90
  16  -2  -8  151.48   22.20
 -16  -2   8  192.68   24.90
 -16   2   8  169.48   20.90
  16   2  -8  122.09   21.00
  14  -2  -8  328.97   30.40
 -14  -2   8  297.27   26.70
  14  -2  -8  276.97   22.50
 -14  -2   8  267.87   20.10
  14   2  -8  277.67   29.50
 -14   2   8  305.07   26.20
  14   2  -8  272.47   16.40
 -14   2   8  305.77   17.60
  12  -2  -8  659.23   45.20
 -12  -2   8  585.74   34.70
  12  -2  -8  582.14   35.90
 -12   2   8  652.73   36.90
  12   2  -8  666.43   45.80
 -12   2   8  600.04   32.10
 -10  -2   8  614.94   34.20
  10  -2  -8  558.24   38.50
  10   2  -8  603.34   49.80
 -10   2   8  612.84   35.00
 -10   2   8  601.94   31.70
  -8  -2   8  597.94   37.40
   8  -2  -8  660.63   47.10
  -8   2   8  689.13   38.30
   8   2  -8  771.92   47.70
  -8   2   8  726.33   37.10
   6  -2  -8 1047.00   65.29
  -6  -2   8 1082.29   57.39
   6   2  -8 1087.39   63.99
  -6   2   8 1098.59   56.79
  -6   2   8 1111.89   57.09
   4  -2  -8  559.94   42.10
  -4   2   8  610.94   35.10
  -4   2   8  578.84   35.60
   4   2  -8  642.94   41.30
   2  -2  -8  612.14   45.10
  -2  -2   8  693.43   41.40
  -2  -2   8  697.03   37.40
   2   2  -8  727.53   45.50
   2   2  -8  693.53   35.80
  -2   2   8  794.42   42.00
   0  -2  -8  432.96   31.60
   0  -2   8  471.85   39.10
   0  -2   8  403.06   32.60
   0   2   8  536.45   33.00
   0   2   8  489.15   30.60
   0   2  -8  550.14   35.90
   0   2  -8  533.45   28.90
  -2  -2  -8  351.26   26.30
   2  -2   8  413.46   30.70
   2   2   8  413.56   24.60
   2   2   8  428.56   30.10
  -2   2  -8  400.56   31.00
  -4  -2  -8  314.17   27.70
   4  -2   8  299.37   28.70
  -4   2  -8  298.47   25.90
   4   2   8  326.97   28.10
  -4   2  -8  375.26   29.30
   6  -2   8  248.08   26.80
   6   2   8  196.78   25.10
  -6   2  -8  250.77   26.10
  -6   2  -8  205.98   25.40
  15  -3  -8   64.49   17.00
 -15  -3   8   65.49   10.80
 -15   3   8   60.59   13.10
  15   3  -8   50.39   17.10
  13  -3  -8   71.59   16.30
 -13  -3   8   60.19    9.80
  13  -3  -8   46.40   14.20
  13   3  -8   47.20   15.10
 -13   3   8   63.09   11.90
 -13   3   8   52.99    6.00
  11  -3  -8   67.29   17.00
 -11  -3   8   63.59    9.90
  11   3  -8   73.99   16.70
 -11   3   8   51.29    6.40
   9  -3  -8  165.08   27.60
  -9  -3   8  149.29   14.60
   9  -3  -8  178.88   22.00
  -9   3   8  171.68   16.30
   9   3  -8  175.08   23.70
   7  -3  -8   62.29   15.30
  -7  -3   8   65.49   10.30
  -7   3   8   87.79   11.10
   7   3  -8  101.99   18.20
   5  -3  -8  105.69   17.80
  -5  -3   8   96.29   13.40
  -5   3   8  121.89   13.70
   5   3  -8  116.49   24.90
  -5   3   8  109.39   13.90
  -3  -3   8  142.69   16.10
   3  -3  -8  152.38   19.70
  -3   3   8  169.78   16.50
  -3   3   8  149.09   16.50
   1  -3  -8   89.09   14.30
  -1  -3   8   67.99    8.60
  -1  -3   8   80.29   12.70
   1  -3  -8   64.99   15.00
   1   3  -8  103.39   10.00
  -1   3   8  104.79   13.30
   1  -3   8   72.59   13.90
  -1  -3  -8   80.79   11.40
  -1  -3  -8   90.69   14.30
   1  -3   8   82.59   13.30
  -1   3  -8  112.09   18.10
  -1   3  -8   78.49   11.10
   1   3   8   81.09   13.60
  -3  -3  -8   97.79   16.80
   3  -3   8   84.79   16.30
  -3   3  -8   77.39   15.90
   3   3   8  105.69   16.20
  -3   3  -8   94.89   13.80
   5  -3   8   43.10   15.10
  -5  -3  -8   37.80   13.40
  -5   3  -8   42.40   13.00
  -5   3  -8   38.90   14.30
   5   3   8   30.00   13.00
  12  -4  -8  862.01   60.29
 -12  -4   8  820.92   48.60
  12   4  -8 1024.30   63.09
 -12   4   8  878.51   51.19
  10  -4  -8  955.30   52.19
  10  -4  -8 1047.00   64.89
 -10  -4   8  953.60   53.29
 -10   4   8  948.51   48.40
  10   4  -8 1087.59   65.79
 -10   4   8 1031.70   55.89
   8  -4  -8 1229.28   73.29
  -8  -4   8 1333.37   64.29
   8  -4  -8 1133.69   63.79
  -8   4   8 1156.48   65.09
  -8   4   8 1183.58   65.09
   8   4  -8 1220.58   74.09
   6  -4  -8 1393.96   78.09
  -6  -4   8 1307.77   69.69
  -6   4   8 1264.47   68.09
  -6   4   8 1361.06   71.89
   6   4  -8 1393.06   79.69
  -4  -4   8 1300.67   64.99
   4  -4  -8 1230.28   69.99
   4   4  -8 1244.48   72.49
  -4   4   8 1166.58   63.59
  -4   4   8 1117.39   65.49
  -2  -4   8 1180.28   65.09
   2  -4  -8 1188.38   66.39
   2   4  -8 1197.58   71.19
  -2   4   8 1156.48   66.59
  -2   4   8 1267.37   65.19
   0  -4   8  818.92   49.80
   0  -4  -8  794.32   47.00
   0  -4   8  816.62   44.00
   0  -4  -8  874.81   51.39
   0   4  -8  893.91   55.59
   0   4   8  882.21   50.39
   0   4  -8  851.01   44.30
   2  -4   8  704.83   45.60
  -2  -4  -8  693.93   37.70
  -2  -4  -8  696.53   46.20
  -2   4  -8  675.73   40.30
  -2   4  -8  685.53   47.70
   2   4   8  702.03   44.40
  -9  -5   8   18.70    8.10
   9  -5  -8   34.30   16.50
  -9   5   8   23.90   10.60
   9   5  -8    3.50   15.10
  -7  -5   8   45.20   10.50
   7  -5  -8   37.50   16.40
  -7   5   8   45.20   11.10
  -7   5   8   27.20    8.50
   7   5  -8   31.70   16.00
  -5  -5   8   14.30    8.70
   5  -5  -8   17.90   13.70
   5   5  -8    6.60   12.80
  -5   5   8   24.30    9.50
  -5   5   8   12.20   10.10
   3  -5  -8   32.20   12.50
  -3  -5   8   12.40    9.50
  -3   5   8   17.50   10.60
  -3   5   8   24.40   11.00
   3   5  -8   24.00   13.90
   1  -5  -8   30.40   11.10
  -1  -5   8   19.70   11.10
  -1   5   8   28.60   11.70
  -1   5   8   28.60   11.70
   1   5  -8   29.50   14.50
 -16   0   9  201.38   17.20
 -16   0   9  236.18   27.20
  16   0  -9  242.98   32.10
 -14   0   9  446.06   26.90
  14   0  -9  431.36   38.70
 -14   0   9  458.15   30.90
 -12   0   9  571.84   31.60
 -12   0   9  542.35   30.20
  12   0  -9  542.65   42.60
 -10   0   9  617.34   34.20
 -10   0   9  594.94   32.90
 -10   0   9  592.64   32.20
  10   0  -9  595.74   43.80
  -8   0   9  753.22   41.00
  -8   0   9  777.52   40.80
  -8   0   9  774.22   43.60
   8   0  -9  891.81   53.19
  -6   0   9 1035.80   54.59
   6   0  -9 1156.08   65.09
  -6   0   9 1030.70   56.79
  -6   0   9 1028.50   53.19
  -4   0   9  970.80   55.79
  -4   0   9 1023.80   57.69
   4   0  -9 1193.28   63.59
   2   0  -9  610.34   38.90
  -2   0   9  575.64   36.40
   2   0  -9  467.55   30.60
   0   0   9  545.15   37.10
   0   0  -9  643.84   39.10
   0   0  -9  516.05   33.50
   2   0   9  408.46   30.80
  -2   0  -9  476.15   31.60
  -2   0  -9  350.26   28.20
  -4   0  -9  160.58   21.30
   4   0   9  181.88   23.00
  -4   0  -9  200.58   21.90
 -15  -1   9   61.59    9.70
  15  -1  -9   50.89   16.30
 -15  -1   9   74.29   18.90
 -15   1   9   65.29   13.30
  15   1  -9   63.29   17.80
 -15   1   9   49.70    8.00
 -13  -1   9   53.19    8.90
 -13  -1   9   57.69   13.00
 -13  -1   9   47.50    6.60
  13  -1  -9   51.09   17.20
 -13   1   9   45.00    7.40
 -13   1   9   29.00    9.60
  13   1  -9   25.80   13.90
  11  -1  -9   87.79   19.00
  11   1  -9  104.29   19.70
 -11   1   9   64.69    9.10
 -11   1   9   72.09   11.10
  -9  -1   9  131.89   13.90
   9   1  -9  120.19   19.50
  -9   1   9  128.19   13.50
  -9   1   9  136.69   13.40
   7  -1  -9  107.79   19.80
  -7  -1   9   97.09   12.40
   7   1  -9  115.39   18.60
  -7   1   9   77.69   11.10
  -7   1   9   86.19   11.00
  -5  -1   9   90.19   13.90
  -5  -1   9   93.49   11.80
   5  -1  -9  101.39   18.00
  -5  -1   9   84.19    8.80
  -5   1   9   89.99   12.50
   5   1  -9  119.99   18.20
  -5   1   9   99.69   11.90
   3  -1  -9  155.58   21.20
   3  -1  -9  142.19   13.80
  -3  -1   9  134.69   16.80
  -3  -1   9  177.88   20.60
   3   1  -9  138.89   11.70
  -3   1   9  101.79   15.10
   3   1  -9  158.78   20.10
  -1  -1   9  133.79   18.80
   1  -1  -9  102.19   13.70
   1  -1  -9  141.19   18.70
  -1  -1   9  104.69   15.20
  -1   1   9  114.49   15.40
   1   1  -9  116.99   17.40
   1  -1   9   65.09   13.60
  -1  -1  -9   71.49   14.90
  -1  -1  -9   73.19   12.90
  -1   1  -9   74.59   14.30
   1   1   9   55.39   11.90
  -1   1  -9   76.89   11.00
   3  -1   9   69.49   14.80
  -3  -1  -9   77.69   11.90
  -3  -1  -9   70.39   13.70
  -3   1  -9   87.39   13.40
  -3   1  -9   88.99   15.30
   3   1   9   70.99   13.90
   5  -1   9   80.59   17.00
  -5  -1  -9   59.49   14.70
   5   1   9   68.49   16.30
  -5   1  -9   58.09   14.40
  -5   1  -9   57.69   14.10
 -14  -2   9  968.20   53.29
  14  -2  -9 1029.30   65.39
  14   2  -9 1083.89   66.39
 -14   2   9 1062.09   64.29
 -14   2   9  908.51   49.99
 -12  -2   9 1188.78   62.89
  12  -2  -9 1275.17   75.49
 -12   2   9 1148.99   60.19
  12   2  -9 1283.57   74.69
 -12   2   9 1204.88   64.49
 -10  -2   9 1547.75   79.89
  10  -2  -9 1557.24   91.59
 -10   2   9 1626.24   80.49
 -10   2   9 1491.45   77.59
  10   2  -9 1657.03   90.79
  -8  -2   9 1960.50   97.89
   8  -2  -9 2077.79  120.49
  -8   2   9 1851.71   96.29
   8   2  -9 2024.20  106.59
  -8   2   9 1890.31   97.09
  -6  -2   9 1919.51   96.69
   6  -2  -9 1778.92  104.99
   6   2  -9 2092.89  104.39
  -6   2   9 1887.51   95.99
  -6   2   9 1855.21   95.29
   4  -2  -9 2058.99  116.49
  -4  -2   9 2153.68  110.49
  -4   2   9 2304.77  110.29
  -4   2   9 2199.88  109.29
   2  -2  -9 1621.04   82.39
   2  -2  -9 1724.53   88.39
  -2  -2   9 1488.75   83.49
  -2  -2   9 1456.35   78.79
   2   2  -9 1615.54   76.99
  -2   2   9 1582.44   87.99
   2   2  -9 1636.34   91.99
   0  -2  -9 1425.66   72.99
   0  -2   9 1215.48   71.29
   0  -2   9 1318.27   72.69
   0   2   9 1325.47   71.19
   0   2  -9 1292.57   76.29
  -2  -2  -9 1010.60   57.99
  -2  -2  -9  993.20   54.09
   2  -2   9  977.70   59.09
   2   2   9  957.70   57.49
  -2   2  -9  998.10   54.19
  -2   2  -9  973.30   63.29
   4  -2   9  699.33   47.80
  -4  -2  -9  732.13   46.50
  -4   2  -9  673.53   43.70
   4   2   9  693.73   46.20
 -13  -3   9   27.30    8.80
  13  -3  -9   25.70   16.10
 -13   3   9   19.50   10.10
  13   3  -9   23.70   15.60
 -11  -3   9   27.40    8.90
  11  -3  -9   36.20   16.80
 -11   3   9   59.49    7.70
  11   3  -9   49.20   16.30
 -11   3   9   51.99   11.30
   9  -3  -9   57.09   17.70
  -9  -3   9   43.70    9.20
   9   3  -9   63.19   15.70
  -9   3   9   56.59    8.80
  -7  -3   9   50.69   10.00
   7   3  -9   49.20   13.70
  -7   3   9   47.40   10.50
  -7   3   9   41.50    9.40
   5  -3  -9   48.00   15.10
  -5  -3   9   61.29   10.90
  -5   3   9   46.60   10.30
   5   3  -9   57.99   15.20
  -3  -3   9   56.59   11.90
   3  -3  -9   91.79   17.10
  -3   3   9   49.90   11.60
  -3   3   9   58.09   12.30
   3   3  -9   67.09   15.70
   1  -3  -9   39.70   10.50
  -1  -3   9   36.70   11.80
   1  -3  -9   18.40   11.50
  -1   3   9   22.40   10.10
   1   3  -9   24.60   12.70
  -1  -3  -9   44.50   13.10
   1  -3   9   22.90   12.40
  -1   3  -9   26.20    8.70
  -1   3  -9   30.90   14.00
   1   3   9   24.60   11.20
   3  -3   9   30.00   15.10
  -3  -3  -9   33.70   13.40
   3   3   9    3.70   11.70
  -3   3  -9   37.40   15.40
  -3   3  -9   39.60   11.90
 -12  -4   9  260.97   23.60
  12  -4  -9  293.77   37.40
  12   4  -9  318.07   37.70
 -12   4   9  337.27   27.60
 -10  -4   9  320.37   25.40
  10  -4  -9  290.87   37.00
  10   4  -9  321.67   35.40
 -10   4   9  407.36   28.40
 -10   4   9  362.36   22.90
  -8  -4   9  384.26   28.50
   8  -4  -9  352.66   38.20
   8   4  -9  459.05   39.30
  -8   4   9  421.96   30.60
  -8   4   9  455.95   26.80
   6  -4  -9  499.65   42.20
  -6  -4   9  524.15   34.70
   6   4  -9  567.74   43.80
  -6   4   9  542.85   36.50
  -6   4   9  529.15   33.70
   4  -4  -9  374.06   35.70
  -4  -4   9  440.36   31.80
  -4   4   9  479.85   33.30
   4   4  -9  447.46   39.10
  -4   4   9  499.55   31.70
  -2  -4   9  316.57   28.60
   2  -4  -9  295.27   29.10
   2   4  -9  345.37   34.60
  -2   4   9  382.26   30.00
  -2   4   9  391.66   28.10
   0  -4  -9  249.08   25.40
   0  -4  -9  203.98   21.60
   0  -4   9  191.68   25.20
   0   4   9  263.47   25.50
   0   4  -9  261.27   30.40
  14   0 -10 1044.80   67.09
 -14   0  10  918.01   51.49
 -14   0  10  974.90   54.39
  12   0 -10 1161.98   73.09
 -12   0  10 1097.09   57.79
 -12   0  10 1194.18   60.29
  10   0 -10 1652.23   92.39
 -10   0  10 1565.84   81.19
 -10   0  10 1559.84   78.49
   8   0 -10 1962.00  101.39
  -8   0  10 1754.62   87.69
  -8   0  10 1695.43   90.59
  -8   0  10 1811.22   91.69
  -6   0  10 1492.65   79.39
  -6   0  10 1533.95   77.09
  -6   0  10 1487.65   74.69
  -4   0  10 1871.71   96.29
  -4   0  10 1965.30  101.09
   4   0 -10 2191.98  106.99
  -4   0  10 1833.22  102.49
  -2   0  10 1396.46   77.39
   2   0 -10 1338.77   72.49
   2   0 -10 1563.04   80.69
   0   0  10 1288.67   70.69
   0   0 -10 1377.86   71.39
   0   0 -10 1116.59   65.69
  -2   0 -10 1078.49   60.49
   2   0  10 1064.79   62.49
  -2   0 -10 1010.80   59.39
  15  -1 -10   33.60   17.40
 -15  -1  10   44.70   16.60
 -15  -1  10   55.49   10.80
 -15   1  10   47.60    9.10
  15   1 -10   74.79   20.70
 -15   1  10   45.80   13.20
  13  -1 -10   44.90   18.30
 -13  -1  10   32.10    8.90
 -13   1  10   38.60   10.40
  13   1 -10   51.09   16.80
 -13   1  10   31.30    7.70
 -11  -1  10   56.99    9.80
  11  -1 -10   63.79   18.30
  11   1 -10   64.49   17.40
 -11   1  10   61.49   10.50
 -11   1  10   68.19   10.30
  -9  -1  10   65.99   11.70
   9  -1 -10   93.59   21.80
  -9   1  10   86.39   11.50
   9   1 -10  112.69   20.50
  -9   1  10   59.49   10.80
  -7  -1  10   69.39   12.50
   7  -1 -10   95.19   20.80
   7   1 -10   80.19   16.90
  -7   1  10   83.89   11.30
   5  -1 -10   78.39   18.00
  -5  -1  10   44.80   12.00
  -5  -1  10   92.89   13.70
  -5  -1  10   84.19    9.70
   5   1 -10   78.79   15.90
  -5   1  10   57.39   10.40
  -5   1  10   61.49   12.10
  -3  -1  10  112.29   15.60
   3  -1 -10  114.39   19.40
   3   1 -10  101.79   20.70
  -3   1  10   80.39   13.60
   3   1 -10   86.19   10.80
  -1  -1  10   78.69   14.50
   1  -1 -10   82.59   17.00
   1  -1 -10   66.49   11.80
   1   1 -10   59.09   10.20
  -1   1  10   67.29   13.50
   1   1 -10   67.69   18.30
   1  -1  10   14.00   12.20
  -1  -1 -10   47.00   14.20
  -1  -1 -10   54.19   12.40
   1   1  10   36.10   12.30
  -1   1 -10   52.19   11.30
  -1   1 -10   32.50   13.00
 -14  -2  10  261.57   23.10
  14  -2 -10  319.47   37.70
  14   2 -10  350.96   38.50
 -14   2  10  328.57   26.90
 -14   2  10  297.27   20.30
 -12  -2  10  406.86   28.10
  12  -2 -10  430.96   41.80
 -12   2  10  371.96   25.20
  12   2 -10  497.15   42.30
 -12   2  10  416.66   29.10
 -10  -2  10  421.36   30.60
  10  -2 -10  430.56   43.40
  10   2 -10  541.45   42.20
 -10   2  10  513.15   29.60
 -10   2  10  466.35   31.20
  -8  -2  10  442.46   31.90
   8  -2 -10  474.45   42.70
   8   2 -10  493.55   39.70
  -8   2  10  516.45   31.50
  -8   2  10  491.05   31.30
  -6  -2  10  638.24   38.70
  -6   2  10  551.44   35.90
   6   2 -10  601.74   44.00
   4  -2 -10  564.34   43.20
  -4  -2  10  456.25   34.50
  -4   2  10  512.75   33.70
   4   2 -10  511.15   39.00
  -4   2  10  531.85   34.70
  -2  -2  10  410.46   31.70
  -2  -2  10  379.36   28.80
   2  -2 -10  384.86   29.00
  -2   2  10  438.36   30.80
   2   2 -10  381.36   33.60
   2   2 -10  389.66   23.10
   0  -2  10  333.37   30.60
   0  -2 -10  379.96   31.00
   0  -2 -10  310.37   27.50
   0   2 -10  305.07   22.60
   0   2  10  332.27   28.30
   0   2 -10  367.36   32.50
  11  -3 -10   32.70   18.80
 -11  -3  10   33.90    9.90
 -11   3  10   33.90   11.00
  11   3 -10   53.19   18.50
 -11   3  10   31.50    8.20
  -9  -3  10   86.39   13.80
   9  -3 -10   93.19   21.90
  -9   3  10   75.09   11.50
   9   3 -10   83.89   19.30
  -9   3  10   90.29   14.20
  -7  -3  10   51.39   12.00
   7  -3 -10   55.19   18.10
  -7   3  10   66.59   12.70
   7   3 -10   66.29   16.90
  -7   3  10   52.09   11.20
  -5  -3  10   75.59   14.30
  -5   3  10   59.39   13.00
   5   3 -10   51.69   16.60
  -5   3  10   29.40   10.90
  -3  -3  10   79.29   15.60
   3  -3 -10   82.19   18.30
   3   3 -10   68.29   16.50
  -3   3  10   86.09   14.20
  -3   3  10   72.19   14.50
  -1  -3  10   33.90   13.60
   1  -3 -10   46.90   13.70
   1  -3 -10   75.39   15.00
   1   3 -10   65.19   18.40
  -1   3  10   89.29   15.30
  -8  -4  10  863.51   54.09
   8  -4 -10  768.02   59.59
   8   4 -10  886.21   74.69
  -8   4  10  747.33   44.80
  -8   4  10  766.12   49.00
  -6  -4  10  886.51   51.59
   6  -4 -10  780.12   58.29
  -6   4  10  827.12   51.89
   6   4 -10  853.81   58.89
 -12   0  11  281.27   23.20
  12   0 -11  286.47   36.50
 -10   0  11  359.46   24.50
 -10   0  11  386.46   28.00
  10   0 -11  393.26   40.00
  -8   0  11  425.26   30.60
   8   0 -11  492.85   39.50
  -8   0  11  388.96   27.00
  -8   0  11  417.26   31.10
   6   0 -11  453.45   37.50
  -6   0  11  409.36   31.00
  -6   0  11  393.96   25.90
  -6   0  11  370.46   30.10
  -4   0  11  252.27   20.40
  -4   0  11  212.88   24.30
   4   0 -11  266.57   30.10
   2   0 -11  341.77   31.20
  -2   0  11  313.17   28.40
   2   0 -11  219.08   20.60
  13  -1 -11   22.40   18.60
 -13  -1  11   38.20   10.60
 -13   1  11   38.80   11.70
  13   1 -11   33.10   26.10
 -13   1  11   32.60    9.50
  11  -1 -11   63.59   20.70
 -11  -1  11   42.80   11.20
  11   1 -11   56.99   19.20
 -11   1  11   33.60   10.30
 -11   1  11   47.50   10.50
  -9  -1  11   61.29   13.20
   9  -1 -11  110.49   23.40
  -9   1  11   57.19   12.40
   9   1 -11   81.89   20.20
  -9   1  11   77.09   11.60
   7  -1 -11   62.69   19.00
  -7  -1  11   51.69   12.60
  -7   1  11   48.00   12.20
  -7   1  11   57.69   11.10
   7   1 -11   53.09   16.50
  -5  -1  11   49.10    8.00
   5  -1 -11   50.69   18.50
  -5  -1  11   48.20   13.00
   5   1 -11   59.49   15.90
  -5   1  11   57.79   13.50
  -5   1  11   63.99   11.60
  -3  -1  11   51.39   14.00
   3   1 -11  103.39   18.70
  -3   1  11   82.79   15.20
 -10  -2  11 1040.10   58.69
  10  -2 -11 1098.69   72.09
  10   2 -11 1127.39   69.59
 -10   2  11  981.70   56.19
 -10   2  11  949.11   57.29
   8  -2 -11 1023.60   69.29
  -8  -2  11 1069.29   58.59
  -8   2  11  969.50   55.69
   8   2 -11 1062.19   66.49
  -8   2  11  908.71   55.69
   6  -2 -11  961.80   61.39
  -6  -2  11  752.02   50.99
  -6   2  11  808.62   49.80
   6   2 -11  881.71   56.59
  -4  -2  11  765.02   51.19
  -4   2  11  806.12   48.30
   4   2 -11  841.02   55.49
  -4   2  11  817.22   49.50
   0   0   0    0.00    0.00
_computing_structure_solution     'SHELXT 2018/2 (Sheldrick, 2018)'
;
_shelx_hkl_checksum              46443

# END of CIF
####################################################################### 
# 
# This file contains crystal structure data downloaded from the 
# Cambridge Structural Database (CSD) hosted by the Cambridge 
# Crystallographic Data Centre (CCDC).
# 
# Full information about CCDC data access policies and citation 
# guidelines are available at http://www.ccdc.cam.ac.uk/access/V1 
# 
# Audit and citation data items may have been added by the CCDC. 
# Please retain this information to preserve the provenance of 
# this file and to allow appropriate attribution of the data. 
# 
#######################################################################

data_1R_100K
_database_code_depnum_ccdc_archive 'CCDC 2309225'
loop_
_audit_author_name
_audit_author_address
'Michal Liberka'
;Jagiellonian University
Poland
;
_audit_update_record             
;
2024-07-23 deposited with the CCDC.	2024-08-16 downloaded from the CCDC.
;

_audit_creation_date             2022-03-18T16:26:05-00:00
_audit_creation_method           'WinGX routine CIF_UPDATE'
_audit_conform_dict_name         cif_core.dic
_audit_conform_dict_version      2.4.5
_audit_conform_dict_location     ftp://ftp.iucr.org/pub/cif_core.dic

#----------------------------------------------------------------------------#
#                   CHEMICAL INFORMATION                                     #
#----------------------------------------------------------------------------#

_chemical_formula_moiety         'C8 H20 Au Cd N6, C2 Au N2'
_chemical_formula_sum            'C10 H20 Au2 Cd N8'
_chemical_formula_weight         758.67
_chemical_absolute_configuration syn

#----------------------------------------------------------------------------#
#                   UNIT CELL INFORMATION                                    #
#----------------------------------------------------------------------------#

_symmetry_cell_setting           monoclinic
_symmetry_space_group_name_H-M   'C 2'
_symmetry_space_group_name_Hall  'C 2y'
_symmetry_Int_Tables_number      5
loop_
_symmetry_equiv_pos_as_xyz
'x, y, z'
'-x, y, -z'
'x+1/2, y+1/2, z'
'-x+1/2, y+1/2, -z'

_cell_length_a                   15.5671(14)
_cell_length_b                   6.3024(5)
_cell_length_c                   9.9993(9)
_cell_angle_alpha                90
_cell_angle_beta                 113.676(3)
_cell_angle_gamma                90
_cell_volume                     898.46(14)
_cell_formula_units_Z            2
_cell_measurement_temperature    100(2)
_cell_measurement_reflns_used    5026
_cell_measurement_theta_min      2.83
_cell_measurement_theta_max      24.986
_cell_measurement_wavelength     0.71073

#----------------------------------------------------------------------------#
#                   CRYSTAL INFORMATION                                      #
#----------------------------------------------------------------------------#

_exptl_crystal_description       plate
_exptl_crystal_colour            colorless
_exptl_crystal_size_max          0.10
_exptl_crystal_size_mid          0.03
_exptl_crystal_size_min          0.02
_exptl_crystal_density_diffrn    2.804
_exptl_crystal_density_method    'not measured'
_exptl_crystal_F_000             684

#----------------------------------------------------------------------------#
#                   ABSORPTION CORRECTION                                    #
#----------------------------------------------------------------------------#

_exptl_absorpt_coefficient_mu    17.466
_exptl_absorpt_correction_type   multi-scan
_exptl_absorpt_correction_T_min  0.3520
_exptl_absorpt_correction_T_max  0.7458
_exptl_absorpt_process_details   'TWINABS (Sheldrick, 2009)'

#----------------------------------------------------------------------------#
#                   DATA COLLECTION                                          #
#----------------------------------------------------------------------------#

_diffrn_ambient_temperature      100(2)
_diffrn_radiation_wavelength     0.71073
_diffrn_radiation_type           MoK\a
_diffrn_radiation_probe          x-ray
_diffrn_radiation_monochromator  graphite
_diffrn_measurement_device_type  'D8Quest Eco Photon50'
_diffrn_measurement_method       \w
_diffrn_standards_number         0
_diffrn_standards_interval_time  0
_diffrn_standards_interval_count 0
_diffrn_standards_decay_%        0
_diffrn_reflns_av_R_equivalents  0.0264
_diffrn_reflns_av_unetI/netI     0.0309
_diffrn_reflns_number            5026
_diffrn_reflns_limit_h_min       -18
_diffrn_reflns_limit_h_max       18
_diffrn_reflns_limit_k_min       -7
_diffrn_reflns_limit_k_max       7
_diffrn_reflns_limit_l_min       -11
_diffrn_reflns_limit_l_max       11
_diffrn_reflns_theta_min         2.83
_diffrn_reflns_theta_max         24.986
_diffrn_reflns_theta_full        24.986
_diffrn_measured_fraction_theta_full 0.999
_diffrn_measured_fraction_theta_max 0.999
_diffrn_reflns_Laue_measured_fraction_full 0.999
_diffrn_reflns_Laue_measured_fraction_max 0.999
_diffrn_reflns_point_group_measured_fraction_full 0.995
_diffrn_reflns_point_group_measured_fraction_max 0.995
_reflns_Friedel_fraction_full    0.99
_reflns_Friedel_fraction_max     0.99
_reflns_Friedel_coverage         0.812
_reflns_number_total             1571
_reflns_number_gt                1568
_reflns_threshold_expression     'I > 2\s(I)'

#----------------------------------------------------------------------------#
#                   COMPUTER PROGRAMS USED                                   #
#----------------------------------------------------------------------------#

_computing_data_collection       'APEX4 (Bruker, 2021)'
_computing_cell_refinement       'SAINT (Bruker, 2021)'
_computing_data_reduction        'SAINT (Bruker, 2021)'
_computing_structure_solution    'SHELXT 2018/2 (Sheldrick, 2015)'
_computing_structure_refinement  'SHELXL-2018/3 (Sheldrick, 2018)'
_computing_molecular_graphics    'Mercury 2021.1.0 (Macrae, 2020)'
_computing_publication_material  
'WinGX publication routines (Farrugia, 2012), Olex2 (Dolomonov, 2009)'

#----------------------------------------------------------------------------#
#                   STRUCTURE SOLUTION                                       #
#----------------------------------------------------------------------------#

_atom_sites_solution_hydrogens   geom

#----------------------------------------------------------------------------#
#                   REFINEMENT INFORMATION                                   #
#----------------------------------------------------------------------------#

_shelx_SHELXL_version_number     2018/3
_refine_ls_structure_factor_coef Fsqd
_refine_ls_matrix_type           full
_refine_ls_weighting_scheme      calc
_refine_ls_weighting_details     
'w=1/[\s^2^(Fo^2^)+(0.0161P)^2^] where P=(Fo^2^+2Fc^2^)/3'
_refine_ls_hydrogen_treatment    mixed
_refine_ls_extinction_method     none
_refine_ls_number_reflns         1571
_refine_ls_number_parameters     97
_refine_ls_number_restraints     1
_refine_ls_number_constraints    0
_refine_ls_R_factor_all          0.0175
_refine_ls_R_factor_gt           0.0174
_refine_ls_wR_factor_ref         0.0417
_refine_ls_wR_factor_gt          0.0417
_refine_ls_goodness_of_fit_ref   1.094
_refine_ls_restrained_S_all      1.094
_refine_ls_shift/su_max          0
_refine_ls_shift/su_mean         0
_refine_ls_abs_structure_details 
;
 Flack x determined using 700 quotients [(I+)-(I-)]/[(I+)+(I-)]
 (Parsons, Flack and Wagner, Acta Cryst. B69 (2013) 249-259).
;
_refine_ls_abs_structure_Flack   0.097(12)
_refine_diff_density_max         1.991
_refine_diff_density_min         -2.533
_refine_diff_density_rms         0.17

# start Validation Reply Form
_vrf_PLAT972_1R_100K             
;
PROBLEM: Check Calcd Resid. Dens. 2.33Ang From N4 -2.51 eA-3
RESPONSE: This negative residual density is placed close to the 
the heavy Cd atom (coordinated by amie N4 atom), which possess
lots of electrons, thus there is a relatively large uncertainty
in the number of electrons determined from the X-ray diffraction
experiment. This uncertainty is related also to the difficulty
in determining the absorption coefficient for such heavy atoms
which often occurs for the crystal structures of coordination
polymers bearing heavy atoms.
;
# end Validation Reply Form

# start Validation Reply Form
_vrf_PLAT987_1R_100K             
;
PROBLEM: The Flack x is >> 0 - Do a BASF/TWIN Refinement
RESPONSE: The Flack parameter is slightly deviated from zero due
to the small yet non-negligible structural disorder in the crystal
structure. It is, however, close to zero [0.097(12)], thus there
is no need to perform the BASF/TWIN Refinement.
;
# end Validation Reply Form

#----------------------------------------------------------------------------#
#                   CONSTRAINTS AND RESTRAINTS                               #
#----------------------------------------------------------------------------#


#----------------------------------------------------------------------------#
#                   ATOMIC TYPES, COORDINATES AND THERMAL PARAMETERS         #
#----------------------------------------------------------------------------#

loop_
_atom_type_symbol
_atom_type_description
_atom_type_scat_dispersion_real
_atom_type_scat_dispersion_imag
_atom_type_scat_source
C C 0.0033 0.0016 'International Tables Vol C Tables 4.2.6.8 and 6.1.1.4'
Au Au -2.0133 8.8022 'International Tables Vol C Tables 4.2.6.8 and 6.1.1.4'
Cd Cd -0.8075 1.2024 'International Tables Vol C Tables 4.2.6.8 and 6.1.1.4'
N N 0.0061 0.0033 'International Tables Vol C Tables 4.2.6.8 and 6.1.1.4'
H H 0 0 'International Tables Vol C Tables 4.2.6.8 and 6.1.1.4'

loop_
_atom_site_label
_atom_site_type_symbol
_atom_site_fract_x
_atom_site_fract_y
_atom_site_fract_z
_atom_site_U_iso_or_equiv
_atom_site_adp_type
_atom_site_occupancy
_atom_site_site_symmetry_order
_atom_site_calc_flag
_atom_site_refinement_flags_posn
_atom_site_refinement_flags_adp
_atom_site_refinement_flags_occupancy
_atom_site_disorder_assembly
_atom_site_disorder_group
Au2 Au 1 0.19440(4) 1 0.01127(14) Uani 1 2 d S T P . .
Au1 Au 0.5 0.19215(5) 0 0.01095(14) Uani 1 2 d S T P . .
Cd1 Cd 0.5 0.4626(3) 0.5 0.01030(15) Uani 1 2 d S T P . .
C1 C 0.4926(7) 0.2026(10) 0.1942(13) 0.015(2) Uani 1 1 d . . . . .
N2 N 0.8131(6) 0.1839(12) 0.7165(10) 0.0224(18) Uani 1 1 d . . . . .
N1 N 0.4890(7) 0.2140(8) 0.3075(10) 0.015(2) Uani 1 1 d . . . . .
C5 C 0.7190(6) 0.8192(12) 0.8850(8) 0.0220(17) Uani 1 1 d . . . . .
H5A H 0.713406 0.957941 0.84268 0.033 Uiso 1 1 calc R U . . .
H5B H 0.784055 0.780349 0.930477 0.033 Uiso 1 1 calc R U . . .
H5C H 0.692683 0.820192 0.95688 0.033 Uiso 1 1 calc R U . . .
N3 N 0.6565(3) 0.4821(16) 0.5422(5) 0.0143(14) Uani 1 1 d . . . . .
H3A H 0.684271 0.358895 0.577466 0.017 Uiso 1 1 calc R U . . .
H3B H 0.662275 0.507338 0.458631 0.017 Uiso 1 1 calc R U . . .
C2 C 0.8811(7) 0.1923(12) 0.8213(11) 0.018(2) Uani 1 1 d . . . . .
C4 C 0.6667(5) 0.6595(14) 0.7663(8) 0.0153(15) Uani 1 1 d . . . . .
H4 H 0.675994 0.518599 0.811312 0.018 Uiso 1 1 calc R U . . .
N4 N 0.5646(6) 0.7017(10) 0.6978(9) 0.0131(17) Uani 1 1 d . . . . .
H4A H 0.5538 0.835084 0.666196 0.016 Uiso 1 1 calc R U . . .
H4B H 0.539071 0.681202 0.762097 0.016 Uiso 1 1 calc R U . . .
C3 C 0.7025(5) 0.6534(13) 0.6475(8) 0.0164(15) Uani 1 1 d . . . . .
H3C H 0.690331 0.788582 0.596906 0.02 Uiso 1 1 calc R U . . .
H3D H 0.769737 0.630437 0.69015 0.02 Uiso 1 1 calc R U . . .

loop_
_atom_site_aniso_label
_atom_site_aniso_U_11
_atom_site_aniso_U_22
_atom_site_aniso_U_33
_atom_site_aniso_U_23
_atom_site_aniso_U_13
_atom_site_aniso_U_12
Au2 0.0148(3) 0.0102(2) 0.0095(3) 0 0.0057(2) 0
Au1 0.0162(3) 0.0087(2) 0.0085(3) 0 0.00548(19) 0
Cd1 0.0113(3) 0.0106(3) 0.0086(3) 0 0.0035(2) 0
C1 0.013(5) 0.003(4) 0.030(6) 0.001(3) 0.008(4) -0.002(2)
N2 0.025(4) 0.023(3) 0.017(4) 0.002(3) 0.005(4) 0.004(3)
N1 0.025(5) 0.011(5) 0.011(5) 0.000(2) 0.009(4) -0.001(2)
C5 0.022(4) 0.028(4) 0.015(4) -0.005(3) 0.006(3) -0.005(3)
N3 0.019(3) 0.012(4) 0.014(2) -0.001(3) 0.008(2) 0.000(3)
C2 0.024(5) 0.016(4) 0.017(5) 0.001(3) 0.013(4) 0.004(3)
C4 0.020(4) 0.013(3) 0.010(4) -0.003(4) 0.004(3) 0.000(4)
N4 0.009(4) 0.016(4) 0.016(4) 0.000(2) 0.007(3) -0.001(3)
C3 0.013(4) 0.018(3) 0.018(4) -0.004(4) 0.006(3) -0.005(3)


#----------------------------------------------------------------------------#
#                   MOLECULAR GEOMETRY                                       #
#----------------------------------------------------------------------------#

_geom_special_details            
;
 All esds (except the esd in the dihedral angle between two l.s. planes)
 are estimated using the full covariance matrix.  The cell esds are taken
 into account individually in the estimation of esds in distances, angles
 and torsion angles; correlations between esds in cell parameters are only
 used when they are defined by crystal symmetry.  An approximate (isotropic)
 treatment of cell esds is used for estimating esds involving l.s. planes.
;
loop_
_geom_bond_atom_site_label_1
_geom_bond_atom_site_label_2
_geom_bond_distance
_geom_bond_site_symmetry_2
_geom_bond_publ_flag
Au2 C2 1.991(10) . ?
Au2 C2 1.991(10) 2_757 ?
Au2 Au1 3.1370(5) 3_556 ?
Au2 Au1 3.1654(5) 3_546 ?
Au1 C1 1.992(12) . ?
Au1 C1 1.992(12) 2_655 ?
Cd1 N3 2.303(5) . ?
Cd1 N3 2.303(5) 2_656 ?
Cd1 N4 2.366(8) . ?
Cd1 N4 2.366(8) 2_656 ?
Cd1 N1 2.434(8) 2_656 ?
Cd1 N1 2.434(8) . ?
C1 N1 1.159(15) . ?
N2 C2 1.154(13) . ?
C5 C4 1.519(10) . ?
C5 H5A 0.96 . ?
C5 H5B 0.96 . ?
C5 H5C 0.96 . ?
N3 C3 1.476(11) . ?
N3 H3A 0.89 . ?
N3 H3B 0.89 . ?
C4 N4 1.481(11) . ?
C4 C3 1.501(11) . ?
C4 H4 0.98 . ?
N4 H4A 0.89 . ?
N4 H4B 0.89 . ?
C3 H3C 0.97 . ?
C3 H3D 0.97 . ?

loop_
_geom_angle_atom_site_label_1
_geom_angle_atom_site_label_2
_geom_angle_atom_site_label_3
_geom_angle
_geom_angle_site_symmetry_1
_geom_angle_site_symmetry_3
_geom_angle_publ_flag
C2 Au2 C2 179.2(4) . 2_757 ?
C2 Au2 Au1 90.4(2) . 3_556 ?
C2 Au2 Au1 90.4(2) 2_757 3_556 ?
C2 Au2 Au1 89.6(2) . 3_546 ?
C2 Au2 Au1 89.6(2) 2_757 3_546 ?
Au1 Au2 Au1 180 3_556 3_546 ?
C1 Au1 C1 176.2(4) . 2_655 ?
C1 Au1 Au2 91.89(18) . 3_444 ?
C1 Au1 Au2 91.89(18) 2_655 3_444 ?
C1 Au1 Au2 88.11(18) . 3_454 ?
C1 Au1 Au2 88.11(18) 2_655 3_454 ?
Au2 Au1 Au2 180 3_444 3_454 ?
N3 Cd1 N3 173.9(5) . 2_656 ?
N3 Cd1 N4 75.5(3) . . ?
N3 Cd1 N4 100.5(3) 2_656 . ?
N3 Cd1 N4 100.5(3) . 2_656 ?
N3 Cd1 N4 75.5(3) 2_656 2_656 ?
N4 Cd1 N4 100.9(3) . 2_656 ?
N3 Cd1 N1 99.0(3) . 2_656 ?
N3 Cd1 N1 85.0(3) 2_656 2_656 ?
N4 Cd1 N1 83.0(2) . 2_656 ?
N4 Cd1 N1 160.5(3) 2_656 2_656 ?
N3 Cd1 N1 85.0(3) . . ?
N3 Cd1 N1 99.0(3) 2_656 . ?
N4 Cd1 N1 160.5(3) . . ?
N4 Cd1 N1 83.0(2) 2_656 . ?
N1 Cd1 N1 99.9(3) 2_656 . ?
N1 C1 Au1 178.2(6) . . ?
C1 N1 Cd1 142.9(5) . . ?
C4 C5 H5A 109.5 . . ?
C4 C5 H5B 109.5 . . ?
H5A C5 H5B 109.5 . . ?
C4 C5 H5C 109.5 . . ?
H5A C5 H5C 109.5 . . ?
H5B C5 H5C 109.5 . . ?
C3 N3 Cd1 110.1(5) . . ?
C3 N3 H3A 109.6 . . ?
Cd1 N3 H3A 109.6 . . ?
C3 N3 H3B 109.6 . . ?
Cd1 N3 H3B 109.6 . . ?
H3A N3 H3B 108.2 . . ?
N2 C2 Au2 177.5(7) . . ?
N4 C4 C3 108.0(6) . . ?
N4 C4 C5 112.4(6) . . ?
C3 C4 C5 112.5(7) . . ?
N4 C4 H4 107.9 . . ?
C3 C4 H4 107.9 . . ?
C5 C4 H4 107.9 . . ?
C4 N4 Cd1 106.8(5) . . ?
C4 N4 H4A 110.4 . . ?
Cd1 N4 H4A 110.4 . . ?
C4 N4 H4B 110.4 . . ?
Cd1 N4 H4B 110.4 . . ?
H4A N4 H4B 108.6 . . ?
N3 C3 C4 110.8(6) . . ?
N3 C3 H3C 109.5 . . ?
C4 C3 H3C 109.5 . . ?
N3 C3 H3D 109.5 . . ?
C4 C3 H3D 109.5 . . ?
H3C C3 H3D 108.1 . . ?

_shelx_res_file                  
;
TITL MLKS603_x3_0m_a.res in C2
    shelx.res
    created by SHELXL-2018/3 at 16:25:52 on 18-Mar-2022
CELL  0.71073  15.5671   6.3024   9.9993   90.000  113.676   90.000
ZERR     2.00   0.0014   0.0005   0.0009    0.000    0.003    0.000
LATT  -7
SYMM  - X,   Y, - Z
SFAC  C    AU   CD   N    H
UNIT  20 4 2 16 40
MERG   2
FMAP   2
PLAN   20
ACTA
BOND   $H
LIST   4
L.S.  20
TEMP    23.00
WGHT    0.016100
FVAR       0.27467
AU2   2    1.000000    0.194398    1.000000    10.50000    0.01483    0.01020 =
         0.00951    0.00000    0.00565    0.00000
AU1   2    0.500000    0.192149    0.000000    10.50000    0.01618    0.00865 =
         0.00850    0.00000    0.00548    0.00000
CD1   3    0.500000    0.462596    0.500000    10.50000    0.01128    0.01058 =
         0.00857    0.00000    0.00350    0.00000
C1    1    0.492590    0.202554    0.194219    11.00000    0.01320    0.00306 =
         0.02951    0.00072    0.00822   -0.00200
N2    4    0.813085    0.183925    0.716465    11.00000    0.02462    0.02266 =
         0.01668    0.00176    0.00489    0.00432
N1    4    0.489001    0.213995    0.307497    11.00000    0.02544    0.01053 =
         0.01121   -0.00014    0.00903   -0.00052
C5    1    0.719034    0.819200    0.885006    11.00000    0.02154    0.02844 =
         0.01479   -0.00540    0.00611   -0.00543
AFIX 133
H5A   5    0.713406    0.957941    0.842680    11.00000   -1.50000
H5B   5    0.784055    0.780349    0.930477    11.00000   -1.50000
H5C   5    0.692683    0.820192    0.956880    11.00000   -1.50000
AFIX   0
N3    4    0.656486    0.482122    0.542198    11.00000    0.01864    0.01206 =
         0.01392   -0.00141    0.00846    0.00043
AFIX  23
H3A   5    0.684271    0.358895    0.577466    11.00000   -1.20000
H3B   5    0.662275    0.507338    0.458631    11.00000   -1.20000
AFIX   0
C2    1    0.881114    0.192299    0.821268    11.00000    0.02368    0.01649 =
         0.01745    0.00122    0.01344    0.00365
C4    1    0.666739    0.659533    0.766274    11.00000    0.01980    0.01329 =
         0.01039   -0.00287    0.00350   -0.00003
AFIX  13
H4    5    0.675994    0.518599    0.811312    11.00000   -1.20000
AFIX   0
N4    4    0.564584    0.701725    0.697850    11.00000    0.00892    0.01628 =
         0.01615    0.00017    0.00706   -0.00084
AFIX  23
H4A   5    0.553800    0.835084    0.666196    11.00000   -1.20000
H4B   5    0.539071    0.681202    0.762097    11.00000   -1.20000
AFIX   0
C3    1    0.702459    0.653361    0.647472    11.00000    0.01310    0.01772 =
         0.01799   -0.00388    0.00572   -0.00513
AFIX  23
H3C   5    0.690331    0.788582    0.596906    11.00000   -1.20000
H3D   5    0.769737    0.630437    0.690150    11.00000   -1.20000
AFIX   0
HKLF    4


REM  MLKS603_x3_0m_a.res in C2
REM wR2 = 0.0417, GooF = S = 1.094, Restrained GooF = 1.094 for all data
REM R1 = 0.0174 for 1568 Fo > 4sig(Fo) and 0.0175 for all 1571 data
REM 97 parameters refined using 1 restraints

END

WGHT      0.0161      0.0000

REM Highest difference peak  1.991,  deepest hole -2.533,  1-sigma level  0.170
Q1    1   0.7447  0.4400  0.5000  11.00000  0.05    1.99
Q2    1   1.0635  0.1906  0.9984  11.00000  0.05    0.97
Q3    1   0.4387  0.1935 -0.0007  11.00000  0.05    0.95
Q4    1   0.7778  0.9497  1.0002  11.00000  0.05    0.38
Q5    1   0.8696  0.4454  0.8793  11.00000  0.05    0.34
Q6    1   0.4414  0.1816  0.1756  11.00000  0.05    0.33
Q7    1   0.5792  0.4625  0.5007  11.00000  0.05    0.33
Q8    1   0.8547 -0.0600  0.8505  11.00000  0.05    0.31
Q9    1   0.7290  0.9444  1.0438  11.00000  0.05    0.31
Q10   1   0.5287  0.3732  0.3797  11.00000  0.05    0.30
Q11   1   0.4520 -0.0590  0.1555  11.00000  0.05    0.28
Q12   1   0.4651  0.5370  0.6291  11.00000  0.05    0.28
Q13   1   0.4775  0.9711  0.6205  11.00000  0.05    0.28
Q14   1   0.7999  0.9302  0.8969  11.00000  0.05    0.27
Q15   1   0.6147  0.1771  0.3154  11.00000  0.05    0.27
Q16   1   0.4784  0.4453  0.1775  11.00000  0.05    0.27
Q17   1   0.5694  0.6751  0.8381  11.00000  0.05    0.27
Q18   1   0.6437  0.9594  0.8366  11.00000  0.05    0.26
Q19   1   0.6053  0.8789  1.0088  11.00000  0.05    0.26
Q20   1   0.7057  0.9529  1.1072  11.00000  0.05    0.26
;
_shelx_res_checksum              75787

_shelx_hkl_file                  
;
   2   0   0 8616.34  391.16
   4   0   0 9371.06  441.26
   4   0   0 9996.00  447.16
  -4   0   0 9856.71  440.86
  -4   0   0 9865.41  446.96
   4   0   0 9800.42  441.86
  -6   0   0 9999.00  439.66
  -6   0   0 9561.24  440.46
   6   0   0 9307.37  440.36
   6   0   0 9778.02  449.06
   6   0   0 9841.21  440.36
  -6   0   0 9948.50  449.26
  -8   0   0 5204.08  233.38
  -8   0   0 4989.80  229.78
   8   0   0 5129.59  242.68
   8   0   0 5200.08  231.08
   8   0   0 4818.22  230.78
  -8   0   0 5038.40  242.38
 -10   0   0 4826.02  219.88
 -10   0   0 4692.93  217.88
  10   0   0 4728.23  219.78
  10   0   0 4710.53  234.18
 -10   0   0 5013.40  234.98
 -12   0   0 3364.46  157.08
 -12   0   0 3273.87  174.08
  12   0   0 3401.16  175.48
  12   0   0 3519.45  157.58
 -12   0   0 3305.57  154.68
 -14   0   0 2585.94  144.99
 -14   0   0 2654.03  123.59
  14   0   0 2598.64  122.99
  14   0   0 2520.35  145.29
 -16   0   0 1752.32  118.39
  16   0   0 1970.20   91.09
 -16   0   0 1880.71   91.79
  16   0   0 1754.82  117.69
  -1  -1   0  876.11   44.50
   1  -1   0  971.90   43.80
  -1  -1   0  960.80   44.10
  -1  -1   0  926.01   45.60
  -1   1   0 1003.80   43.90
  -1   1   0  976.60   44.40
   1   1   0  937.61   45.70
  -1   1   0 1014.20   43.80
   1   1   0  890.41   44.20
   1   1   0  960.20   44.60
   1   1   0 1001.00   44.00
  -1   1   0  977.70   43.80
   3  -1   0 1005.70   45.60
  -3  -1   0 1015.70   46.00
  -3  -1   0 1016.10   46.90
   3  -1   0 1043.70   49.90
   3  -1   0 1042.10   45.90
  -3  -1   0 1066.09   51.19
  -3   1   0  968.20   45.80
  -3   1   0  951.00   49.10
   3   1   0  982.40   46.00
  -3   1   0  964.10   45.70
   3   1   0  937.81   50.49
   3   1   0  951.10   46.60
   5  -1   0  454.15   21.60
   5  -1   0  462.15   21.90
  -5  -1   0  426.16   21.60
  -5  -1   0  451.65   22.70
  -5  -1   0  449.66   29.30
  -5   1   0  468.65   28.00
  -5   1   0  464.55   21.90
  -5   1   0  416.56   23.30
   5   1   0  443.86   29.30
   5   1   0  436.66   21.90
   5   1   0  433.26   22.50
  -7  -1   0  697.83   32.20
   7  -1   0  670.83   32.40
   7  -1   0  636.24   32.50
  -7  -1   0  685.43   33.60
  -7  -1   0  739.73   43.90
   7  -1   0  696.03   42.30
  -7   1   0  642.84   32.20
   7   1   0  658.03   32.50
   7   1   0  619.04   41.80
  -7   1   0  687.93   32.60
  -7   1   0  621.04   40.50
  -9  -1   0  169.18   23.80
   9  -1   0  140.09    9.90
  -9  -1   0  167.48   11.20
   9  -1   0  158.98   20.90
  -9  -1   0  159.08    9.70
  -9   1   0  144.59    9.20
   9   1   0  151.58   10.10
  -9   1   0  148.19   10.10
   9   1   0  124.69   20.70
  -9   1   0  153.28   21.30
 -11  -1   0  210.28   12.40
  11  -1   0  200.38   29.00
  11  -1   0  209.08   13.40
 -11  -1   0  199.88   14.20
 -11  -1   0  200.28   28.90
  11   1   0  197.18   13.60
 -11   1   0  209.38   12.20
  11   1   0  238.78   31.70
 -11   1   0  230.08   28.90
 -11   1   0  206.38   13.60
  13  -1   0  122.99   25.70
 -13  -1   0  156.38   14.60
  13  -1   0  161.08   12.00
  13   1   0  153.68   12.30
 -13   1   0  138.39   11.50
  13   1   0  205.58   48.80
 -13   1   0  152.98   29.30
  15  -1   0   84.69    9.80
 -15  -1   0   72.59   10.20
  15  -1   0  103.99   34.10
 -15  -1   0   56.59   28.80
 -15   1   0   72.29    7.50
 -15   1   0   71.69    9.70
 -15   1   0   30.30   25.50
  15   1   0   85.39   10.50
  15   1   0   93.19   32.30
   0  -2   0 6553.54  295.17
   0  -2   0 6605.14  294.87
   0   2   0 6620.74  295.67
   0   2   0 6358.56  295.27
   0   2   0 6824.32  294.97
   0   2   0 6186.68  295.47
  -2  -2   0 3452.95  175.08
   2  -2   0 3916.71  173.58
  -2  -2   0 3862.41  177.28
  -2  -2   0 3846.82  174.08
   2   2   0 3876.41  175.18
  -2   2   0 4236.08  174.48
   2   2   0 3616.34  173.88
  -2   2   0 3794.02  173.58
   2   2   0 3744.33  177.58
  -2   2   0 3981.80  173.78
  -2   2   0 3915.71  173.58
   2   2   0 3779.32  174.48
   2   2   0 3767.12  173.98
  -4  -2   0 3102.39  145.49
  -4  -2   0 3024.50  150.08
   4  -2   0 3161.68  143.49
  -4  -2   0 2849.91  143.99
[truncated: 4,261,541 more chars]
